# Supplementary material for: Uncovering homeologous relationships between tetraploid Agropyron cristatum and bread wheat genomes using COS markers
Source: Theor Appl Genet. 2019 Jul 16;132(10):2881–98. doi: 10.1007/s00122-019-03394-1 (PMC6763527; doi:10.1007/s00122-019-03394-1)
Supplement: Supplementary file 3 — Supplementary material 3 (XLSX 31 kb) [file 122_2019_3394_MOESM3_ESM.xlsx]

## Sheet: Metadata
Uncovering homoeologous relationships between tetraploid Agropyron cristatum and bread wheat genomes using COS markers Mahmoud Said1,2, Alejandro Copete Parada3, Eszter Gaál4, István Molnár1,4 Adoración Cabrera3, Jaroslav Doležel1, Jan Vrána1* 1Institute of Experimental Botany, Center of the Region Haná for Biotechnological and Agricultural Research, Šlechtitelů 31, CZ-78371 Olomouc, Czech Republ…

## Sheet: University of Córdoba
Marker	Wheat homoeologous group	Forward primer	Reverse primer	Ta (˚C) for PCR amplification
c732651	I	TTATTATCTGATGATGAGGACGAA	CACTTGTCTTTCAAATTGAGATT	58
BF483588	I	GAATAGAAGAGCAAGCAGCG	TGCTGTGAGTGCTGCTCC	58
c744391	I	TGAAACCGAGAATCTTTTGG	TGAAACCGAGAATCTTTTGG	58
c738979	I	ACTCTGGCGACTGGGTGG	GATACGCGCTTCTGGCTC	58
c737520	I	GCTACAAGCAGAAGCTGAGG	GTTCAACGATGAGGTCTTCC	58
c755009	I	GGGCAGCAAGGTTAAATATG	TAGCACATCCATCGGATCAC	58
c747335	I	GACGCCATCCTCTCCACG	GTCAATGCCGACACGATG	58
c749284	I	CTACGTGATTTTCTGGGTGG	TCGACACCTTCACTCTCTGG	58
c737237	I	GACTCGGACGACGACAAG	CACATCACAAGATCAGCAGC	58
c725126	I	ACGCATTGAGGTCACACC	CCAATGCATTCCCCTTGC	58
c726029	I	TCAGAATCTCCATCAGTGCC	AGAAGCTATATGCTGCCACG	58
c751163	I	CTAAACCCTAGCCCGACG	AACCTGGTCTCCGTGAGC	58
c732309	I	CATCACCATCATGTCTGTGG	TTAATCACTTCATGAGCACCC	58
c750893	I	AACTGCGTTCATCATGTCG	ACCGTCACACCTCTGATCC	58
c738865	I	AACAGCACCGTCAACTTCC	TTTCATTTGAAGCTCGATCC	58
c740349	I	TACAGAAGCCTCCTCAATGC	GATACAATTGTTTGCCCACC	58
c757983	I	ATCGACTTCGAGCTCCTCC	TATGGTAAAGATCCACCCCC	58
c752729	I	TTCATCGAGATCTCAAACCAAAG	ATCCACATAGCTCAGGTGCTC	58
c749748	I	CTCGATTCGATCCTTCTCC	GAGGACGCCATAGAAGAGG	58
c737097	I	GCTGAAGTGGAAGCTGTAGG	AGTGAAAGAGGTTTCTCCTGC	58
c744747	I	AATGGGTTAGTTTTTGTTGGG	TAGCCAGATCTTCAGCAAGC	58
c760846	I	CTCTCGGAGTTCTCTCACCC	ATGTCATGGATGGCTTGG	58
c748377	I	GAACCCGTACCTGAAGGC	TCTGCCTGAACTTCTTGTCC	58
c743346	I	GGACTTCGAGATGTCGCC	TCGTGTATCGTGTTCCTAACC	58
c744681	I	AATGTTAATAGGTGGCTGCG	TGGAAAATGGAACAGAATCC	58
c750952	I	AGTGAAGATGCTCAATTCCG	CATCCAAGGACATGATAGGC	58
c770092	I	GCTTTCAGTGTGTCCTCTCC	TTTTGGCAGTTCCTTCTCC	58
c735941	I	CCTCTGGGTAGATCTCTCGC	GTTGAAGATGACCGCAGC	58
c803707	I	CAAATTTGGATCTCATTCAGC	ACTCTCTGTCAGTCCCTGGC	58
c750530	I	AAAGACCAACAACACCATCC	AAAGGAGGTCGTAGGAGTGC	58
c739290	I	TACTGCTCTCACCCAAATCC	ACAGCGACGTCAGCCAGTC	58
c754895	I	TTGTGCAACAACTGTAAGCG	CATATCCCTTCGTTCGGG	58
c758059	I	CAAGAACCGATCAAGACACC	CTCTTTAGTTTGTAGCGCCG	58
c743018	I	GCAGCTGGAGTTCTTCTACG	TGCATTAGCTAACTCGGTGC	58
c746562	I	AGACTGGAATGAATGTTGCG	GCTCACCCCTCTTTTAATCG	58
c738964	I	AGATCTCAGGAGGAGGTTGC	AAGATTTGACAAGGATAGGCG	58
c754755	I	TGTAAACCTTCTGTGATCATTGC	ATTGCTTCTGAAGAACGACG	58
c757025	I	TCTTCTCCGTCACACCTACC	AGAACTTGAACACGTCCTGC	58
c757668	I	GCAAAACCTGTTATTGCTGC	AGTAACAAATGAAGGGTGCG	58
c735013	I	TGACATCAACATGAAGGTCG	TCCGAGTATTCTGGTACATGC	58
c753544	I	CTTATTGGAATGACCAACCG	AGAGCTCTCCCTCATCTTGC	58
c746634	I	TGCCGTCTAACAACGAGG	TGGTTCAGCGTCGTCTGG	58
c760517	I	ATGCAAAATGGTGATGATGG	TTTAACAAAGCAACCTTCCG	58
c757024	I	AAAGCTTTCGAGAAAATGGG	TTACAAATGAGCTGCTGTGC	58
c732519	I	AGAACCGGTATGTATGTGCG	GAGACGATGAAGAAAGTGGG	58
c753238	I	TTGTTGACATTATGCATGGG	TTGTTGTCTCAAGGCTTTCC	58
c746781	I	CTTGATGAGGACTTGTTGCC	CAGACCACATAAGCTTTGCC	58
c757647	I	GCTATTCCGAGTAATGCAGC	CCGCAACAGACAAGTTAAGG	58
c741678	I	GAACCCTAACCCTAGCTCCA	CCTCGATGGTCGGCATGA	58
c758551	I	TGCACATCGTGTACGTCG	GAGCTTTGCGGAGAATCC	58
c751992	I	AAGGAGCTACGACCACATCC	ATTTCCATTTGAGATGGGC	58
c755267	I	CCAATGTTGGATTCTTGGG	TAGACAACATCAGCAGAGCG	58
c767810	I	AGACACCCTCACAATCTTGC	GCAGAAAACAGAAATGGTCC	58
c784859	I	AGAGGAAGGCCCTGTTCC	AGTGCTTCGGATTTCAACG	58
c771160	I	GAGAACGTCGTCTTCTACCG	AAACGTGAATTTGCTCTTGG	58
c771927	I	TCCCGATTTGAGAGAAAAGG	CTCAGATTTCGATGGGTCC	58
c767334	I	AACGCCGACAGATGATGC	CTCTCAGCAGAACATCCTCC	58
c760705	I	CATTCCATAGCTTAGAGCGG	CGTTGATCTTGAAGAGGTCG	58
c769369	I	AGAGACTTCAGGTTGCATCG	CATACCGTTCAAGGATTTCG	58
c770597	I	CCACAGATACGAGGTGAATCC	AAAAGTGGTGATGGCTTTCC	58
BE404977	IV	TCAAGTGGTGAGAGGAGGG	CCCAGCATTCTCTTGTTCC	58
BE496216	IV	CCGCTAGGCTATATGTTTGC	AGCTTGTCCACCATGTCG	58
c718131	IV	GCTTTGTTAATGTTGCCAGC	CGTGAACTTTGAGTTCTGGG	58
c721932	IV	GTTTCTTTGTTTCACGAGCG	AATAGATTCAAAGAGCCGCC	58
c721946	IV	GCGACCGCTACGTCTTCC	GGCCACTCCGTATATCTTGG	58
c724813	IV	GCACGTTTAAGTGATGTCCC	CACAAGACAGTTCACATGGC	58
c725135	IV	AGTCGGAGCTCCTCACCC	AAGGCCACATTTCACATACG	58
c725506	IV	AGAGCAAACAGGACAAGAGC	ACAACTATTGCACCCGACC	58
c725531	IV	CGCATACAGTGAAATAAAAGGTC	GGATGCTCAGCTTCTCGTC	58
c726171	IV	GTCTGCATTGTCCGGCTG	GAATGCTGTGTCCACCAAG	58
c727651	IV	CCGCCTTTAATGAGGAGC	CTTCGATCAGCTTCTTCAGC	58
c728248	IV	ATCCAAAACATGACTGGAGC	AGAATCTAGTGCAGCATCGG	58
c731424	IV	GATCCTCTTTGAAGGAAATCG	GCTGCTGTCAAAGGTAGAGC	58
c733003	IV	GGCTTTCTTAAACTCGAGGG	ATATGGAGACTTCACCTGCG	58
c733709	IV	CCATACAGGGAGGTCATGC	GTCGGTGAAGAATATCGAGC	58
c734360	IV	CGAGGTCTTCTTCTTCCTCC	CCGTTCCAGAAGACGTAGG	58
c737898	IV	CAGAAGTGAAGCAGTCAATGG	CTGGATCATCATCTTCCACC	58
c738073	IV	AAGAGAGCACACTGGAGAGC	ATAGCGCCTTTCTTGATTCG	58
c738583	IV	ATTAGGTTCCGAGAAGTCCG	AAGCTGCACCATTTATCAGC	58
c738833	IV	AGATCCTTCTCTAGGCTCGC	TGAGGTAGAGCACGGTGG	58
c739175	IV	TGAAGATGAAATAATCCGGC	CTCCTTCAGTACCCTTTTTGC	58
c739747	IV	ATCCACGGCAAAGACTACC	GAAACTCATTATCCGGAACG	58
c740051	IV	GCCAACTCTCATTCTTTTGG	GGCACTTTAGACACCTGTGC	58
c740215	IV	TGGCTATGACACTCATGTGG	GACCAGGTCACCTTTCTGC	58
c740946	IV	AATCGTAAACCCTAGCCCC	TGATCTCCTTCTTGAGGTCG	58
c742089	IV	TAAACCCTCAACAAAAACGC	CTTCCCTTCTAGGTCAACCC	58
c743217	IV	ACCTTATCCAAGAGGCGG	AAGTGGAGATCGACTAGCCC	58
c743745	IV	AATGTCATTACATCCGCCAC	TGGAGCTTTGATTCTAAAGGAAG	58
c744613	IV	CAAAGAGTCAGACAGCTCGG	AATTTCCAGCTTAAGCACCC	58
c744968	IV	TAATTTTGAACGTTACCGGG	TTTGCTGCCAACTCTTGC	58
c746429	IV	AGATCGATCGAATCAACAGC	GTAATGACTTGAAGTGCTCGC	58
c746929	IV	CTGGTATAAACGAGGATCGC	CAGAAGGTATTAGGCCTCCC	58
c747145	IV	CACGAGGGGGTGGAGGAC	ATCTCTCGCAGATGCTTGAT	58
c747657	IV	TTCTGGAGGAGTCTCATTCG	CAGAACCCACCATCAGTAGC	58
c748004	IV	AGGGGTACATCTCTGCGG	ACGTCGCAAGCAACAAGC	58
c748122	IV	AAAATTGGAGCCCTACTTGG	AAAGCAGCATAGAGTGACGC	58
c748813	IV	TCAGCACAGTCCTAGAAGGC	TCAAGGTACATCAACTGGGC	58
c748932	IV	TCCTGTTCCTTCTCATCTGC	TGAAGTCGTACACAAGCAGC	58
c749454	IV	CTGAAGAGGGGTACACATGC	ATCGCAAGTCCAATATCAGC	58
c749717	IV	GGTGACAACCTCAGACATGG	GAATCTGGAAGTAGAGCTCGG	58
c749921	IV	ACACCTTCTGCAAGGAGTGC	GCTTCTCCTCCTCCTCTTCC	58
c749992	IV	TCCCCGATTTTTATTAAGGG	ATTTGGAAGCTGAGCATAGG	58
c750766	IV	CCTCTCCTCTCCTCTCTTGC	CAGGGGAGAAGAAGTCAACG	58
c751351	IV	TACACCATGTTTGTTGCTGG	TCTGTCGGTCTATTGAAATGC	58
c751739	IV	TGGAGATCAGGAATCTCACC	GTCTCCGGAGGAGGTAAGC	58
c751871	IV	CATCGCTACAACTTCAACGC	GCCACCGCATCACAGTCC	58
c751871	IV	CATCGCTACAACTTCAACGC	ATCACAGTCCGACGAAACG	58
c751999	IV	TCCTCCCTTCTCATAAACCC	TTGACAGTGGATGACTTCCC	58
c752143	IV	CAAGCCTCACTTTGTTCTCG	TCTCCTTATCCATGCAAACC	58
c752225	IV	CTGCTCACCTCGTCCTCG	ACGGTGATGAGCCAGTAGG	58
c752511	IV	CTGGTACCAATACGAGTGGC	GTAAATTTGCGCTTCTTTGG	58
c752858	IV	CAGAGTCCATCAAAACCGC	AGGATGAGGAGGTCCTTGG	58
c752990	IV	GACTCTCCGATGGCTTCC	GTGGTGGGTTTGTAGTCGG	58
c753244	IV	CACTGCCTCTTACTTGTCCC	CATCGAAGAGGGGAGGGG	58
c753407	IV	CACCCCATAACCCCTAACC	TGGATCTCCTCGTACGGC	58
c753433	IV	GAAGCAAAAGCAACACGC	GGATGTGAAGATGAACCACC	58
c753511	IV	TCTTGAAGCTGGTGCCGA	AGGTAGGCTCCATAGCTTCC	58
c754556	IV	TACCGAAGATAAGGTTTGCG	AAAAGGTTGGGTTAAGCTGG	58
c754584	IV	GACCTTCCGTTTAACGTTCC	GTAATTTCATTGCAGGTCCG	58
c754586	IV	CTCCATGTTCAACCTCATCC	AAGGAAAAGATATGCAGGGG	58
c754728	IV	TCCATCACCCTCCTGTCC	TCCAAGGAAATCTCATCGC	58
c755521	IV	ATACATCTGCTGAAGGTCGG	ACTGGAGGAGGTTGAGAAGC	58
c756221	IV	CGGTCACCCTCCTACACC	CCATGTCAAAGAACCTGTCC	58
c756425	IV	CAACAACTTGAGAGCAGTAAGC	ATGAGTTTGATCCCCAGAGC	58
c756869	IV	TCTTCGGACTTGTATTTGCC	GTAACCGTGACAATATCCGC	58
c756989	IV	TGTCTCTCTCTCCTTCGTGG	GATCTTCTCTAGGATCGCGG	58
c757265	IV	CTTTTCCCCTCATCTTCTCC	CGACCTCCTTCTGAGAGTCC	58
c757404	IV	CGATGGATGAGGAGTACGAC	GGATGTAGATTCTCCACCGTAG	58
c757631	IV	ACAGACAATCCTGATCTGCG	TTAACACGGCTAACAAAGGC	58
c757750	IV	ACAGCAAGGTCTCTCTCTCG	ATTTCACTGAATGCCACCC	58
c757859	IV	ATTACAACCTCTCTCGCCG	GGAACTGGTAGAGGTGGAGG	58
c758192	IV	AGGATGAACAAGGAGAAGGG	CCCTAAGAACTTGAGGAGGC	58
c758472	IV	ACCAAGGAGTACGGCTACG	TGTTCTCCGACTCGATGG	58
c758556	IV	CTCTCCACCCTTTTTGTTCC	ACGGAGAGCTTCTGGTCG	58
c758628	IV	CAACTGTAGCAACATAGGCG	AGCTTGGCGTTAGGAATGG	58
c759324	IV	TTGTGTTACGGTCCTTCTCC	ACAATGACTTGTTCTTGGGG	58
c759345	IV	CTCTCACTCCCCACTCTCCT	CTTTCCTCCATCAATATCTCCT	58
c759427	IV	AGTCAATCATCAGCTCAGCC	TTTGCGATCTTCTTGATTGC	58
c759492	IV	GAGGAGAGCAGAGCAGTACG	TTTGCAGAGAGAATGGAAGG	58
c760004	IV	AAGAAGTACGTGGACATCGG	GGTAATTGAACTTGATGGCG	58
c760103	IV	GGCCAGCTGCAAAGAATC	AAGCACCAAATGAACTGCTC	58
c760373	IV	ACATCGGCGTCAACTACG	GGGAGAAGAGGTAGGTCTCG	58
c760930	IV	GTTACTGCTCCGACTTGTGG	GATCTCTCCTCCGTCGCC	58
c761282	IV	CTTCTCGATGGTCATCTTGG	GTACAACAAGGAGGAGAACCC	58
c761443	IV	CTGAATTTCTGATCCGATGG	ACCGGTCAATCTTTAGCACC	58
c761804	IV	AAGCCAGAGCCATAAGACG	GCAGACGGAGTCCTTGCC	58
c763059	IV	ATGTTCACAAGAAACCAGGC	GAGAATGGCCTCTATGATGG	58
c763332	IV	TTTCTGACAGGACCGATACC	TGATTGAAGTGCATCTTTGC	58
c765452	IV	CCTCTTTCAGAAGGGAAAGC	GTACACCGCGTAGATGATCC	58
c765787	IV	CTAAGCTTGAAGACAACCGC	TGACGTTATCAGCAGAACCC	58
c767341	IV	CGACATGCTACAGAGCATCC	TCCTTTACATTCTCCAACGC	58
c769451	IV	TCTTCGACCTCGACTACACC	CTTGTCAATGAAGACCCTGG	58
c769451	IV	GAAGGAGAGGAGGAGGGG	CTTGTCAATGAAGACCCTGG	58
c769630	IV	CTTTCAATCCCATCCTTGG	TCAACTTCGATGTGATGTCG	58
c769633	IV	AGAGCGACGTCCTCAACC	GACCTTGAACACCGACTCC	58
c769650	IV	CCTCAAGTCTCCAACCACC	TTCTGAAGAATCTTGGACGG	58
c769725	IV	ACATTAGAAACGTGAAGCCG	GTCTGATGATATGGGCATCC	58
c770014	IV	ACGTGGCGATCTACTACGAG	GATGGCGCAAGCCTGAAC	58
c770094	IV	AAAGAAACGATGTAGCAGGC	CTCCCCATATAGAGGATGCC	58
c771467	IV	CTTATGCATTTGCTCCTGC	ATATCACGCTCTTGTGGAGC	58
c771529	IV	CGGACAATCTGGAGACTAAGC	AGGTCAGATAGTGTGCGAGG	58
c771614	IV	AAGATTCTTTCCCCCTTCC	AGAGGAAGAAGACGCTCTCG	58
c777247	IV	ATGATTGCTTCAGTCGATCC	TCTCTCTCTTAAGCCAATCGC	58
c785017	IV	CAACTTAACCAGCATGGACC	CAGAAGTAGAGGATGGAGCG	58
c797119	IV	GCTTGCCATCAATTTGTACC	CTTGAGGAGGCCATAGAAGG	58
c726959	V	AGGTCAAAAATTTTCCCATTG	ATCAAGGATAGGACCAAGGC	58
c728036	V	CATTGCCAGAAGTCGTTACC	ACAGCTCCATTTACCTTCCC	58
c728956	V	ATTAAAGATCCTGTTCGCCC	AGTGTATGCTTATCCAGCGG	58
c729592	V	GAGGACCACCCTTAAGAAGC	CTTTGTTCCCATCAGTTTCG	58
c730781	V	GTTGCACCTCCTGTTAATGG	GTGGTGTCTGGAGAGTCAGG	58
c739811	V	TTATGATGTTTTGGGCATCC	TTCCCCATGTTTTTATCAGG	58
c739859	V	CAAGAAGTCGAAGAAGCACC	CTTCTTGGCCTGTATCATCG	58
c741009	V	TTGAAGCAGAACTTGAAGCC	GAGCACTATCGTGGTCATCC	58
c743567	V	CATGTAACCAACTCCTTGGC	GACTATCGTTGTTCCTTGGC	58
c744654	V	TGACCTGTGGAAGAATGAGG	AAACTTCTATGGTGCATGGC	58
c746088	V	ACCACCTTCTGTTTTGATGG	ACATGCTTCAAGCTCAATGG	58
c746150	V	CACAGGCTCAACAGTATCCC	CCAGTTGCATATCTTGGTCC	58
c746156	V	TTACAAAGGCTTCAAGTGGC	TTTACGTATCTGCTTTCGCC	58
c746971	V	ATCTTGGAGGCCTACTCTGG	AATGTGTCTGCCAGATCTCC	58
c748146	V	TGAGAAGCTTGAGGAGTTGG	TCTCATGCAAACTATCTGCG	58
c751972	V	AGTTCCCCACGTTAGTCTCC	GAGCTTCAAAAGGAAGGTCC	58
c756188	V	TGATTTTGAATTATCCGAGGG	CGTAAGAAATGAAGATCGCC	58
c758029	V	CACGCAAGGGAATAAGAAGC	GCAAGAGGTCACAATGGG	58
c758334	V	CCCTTGTCTTGATCTCCTCC	CTTGGAGAGGTCCTGGTAGG	58
c762599	V	CAGACCGTTACTCATGGACC	CCTCCTTGTACTCATTGATAGCC	58
c762599	V	TGCTTTCTACTTGGACTGGG	GCTGCTATACGGCTTACTGC	58
c796275	V	ATGAGCTGATGAAGTTGAAGC	TGGTGATTAATTCGTAGCTGG	58
c806204	V	TTAGGACCACGTCTTCTTGG	GCCTCAAAGCAAATGACTTC	58
c717465	V	TATATTGCTTGGACATTCTTTGG	GTTCACTAGCATGCCTTTCC	58
c728443	V	CATATGGCCCGTATCGCC	GCAGTCGAGGAGGAAACG	58
c739528	V	TGAGAGCAAAGATTGAAGCG	TCTTGCTCTTCCTTGTCACC	58
c743337	V	CTACACGGACGTGGACTACC	ATGAGGATCCAGAGCATGG	58
c745899	V	GCATAGTTGGACTGGAAACC	TCCATCATTCTGTTCAACCC	58
c748166	V	GGAGAGGGAAGGAAAGCG	ACATGTGCGCTCCGTAGG	58
c748436	V	TCGACACCAACGAGAAGC	GCTGCGTTCAAGTACTCTCC	58
c749645	V	GACTTCATCGACTGGACCG	TGAAGGGGATGTAGATGAGC	58
c750154	V	GCTGGTAGGAAGTATGCAGC	TCGATGAGCTTTGATTTTCC	58
c750235	V	GAGAAATCTTGCCTTGATGG	GAATTCCAACCCAACAACC	58
c750957	V	TTCATTCATTCGTTCGTTCC	GGTATGCACCACGATCTGC	58
c754632	V	TCAATCTGCAGAAGACGGAG	GTTCAGCAGCAGCGACATC	58
c754904	V	CTTCTCAGGCTTACTCACGC	GGTGTCAACCAGCTAAAAGC	58
c755811	V	CCTCTTCTCCGAACTCCG	ACTCCTCCGTCGTGATGC	58
c756721	V	TAACAAGAACAGCAATGGGC	GGCTTGTAGATCTCTATGTATTGTTG	58
c756738	V	TACAAGGACCTCTCCATTGC	AAGCATCCAGTCTCCATCC	58
c757699	V	GGCAAACCCCAGCTGCAT	GACGTCGCCGGACTTCTT	58
c759134	V	TCCGATCCCCTCCTATAAAC	GTGCCGATCCATGATTTG	58
c760115	V	CAACGATCACGAATCAAACC	GATGATGATCTCCCTCATGG	58
c761162	V	GAACTTAGTGGGAACAACGC	CCTTTTCCATAGGATCCCC	58
c762245	V	CGACTTCAACGACTTCGG	TGGTCTTGAGGAAGAACTCG	58
c762245	V	CAAGGACCTCCCCTACCC	GTAGAGCTTGAGGATGTCGG	58
c764126	V	TCATCCAACCCTAAGTCTGC	CACTGCAATCTCTTGGAAGG	58
c765220	V	TTTGAGTGACCCTGAGAAGC	GATGGACAACATCCTCTCCC	58
c765518	V	AGCTCAGGCTTATGAGGTCC	ATGAACCACATCCTCACCC	58
c765930	V	ACGCGTCGATTTACTCTCC	GCTAAGTGCGGAGTAGAGGG	58
c765930	V	TCATCCAACCCTAAGTCTGC	CCATTAGTTTGGAAGTCCCC	58
c771643	V	CCAAGTACTTCCTCAATGCG	AATATTACCAGAAAGAAACTTGAAGG	58

## Sheet: Martonvásár
Marker	Wheat homoeologous group	Forward primer	Reverse primer	Ta (˚C) for PCR amplification
BE443103	I	GTCGAAGAAGAGACGCACG	GCCACATTCATAGCATGTCC	60
c757212	I	AAGCACGTGATTGCCTTCTC	TTCTTTAAATTTACCAGCAGCAAC	60
c735941	I	CCTCTGGGTAGATCTCTCGC	GTTGAAGATGACCGCAGC	59
c743018	I	GCAGCTGGAGTTCTTCTACG	TGCATTAGCTAACTCGGTGC	59
c744533	I	TGCTAAAGCTGAAGAAACGG	TGTTGTCACAATGATCTGGC	58
c738964	I	AGATCTCAGGAGGAGGTTGC	AAGATTTGACAAGGATAGGCG	58
c726029	I	TCAGAATCTCCATCAGTGCC	AGAAGCTATATGCTGCCACG	59
c743346	I	GGACTTCGAGATGTCGCC	TCGTGTATCGTGTTCCTAACC	59
c737520	I	GCTACAAGCAGAAGCTGAGG	GTTCAACGATGAGGTCTTCC	58
1J	I	AAGATTGATGGAGAACCTGGAGACT	GAGATTGTAACTGTTGCATGCAGGT	55
c744747	I	AATGGGTTAGTTTTTGTTGGG	TAGCCAGATCTTCAGCAAGC	58
TR196	I	GTGAAGCAGCTCAACGAGTG	CCAGTTGCGGTCGGACTC	53
TR170	I	ATTCCTGTTGATGAGCGGAT	GCTCAACGACTGAGATTCCC	51
TR218	I	TGTCTCAGAACAACCCCTCC	TCGAGGACCATGTTGACGTA	52
TR574	I	CGTGATTGTCGGAGTCTTGA	CAAAAATCACGTGCAGGAAC	50
TR592	I	GAAATGGCACCTGGAGTGAC	TGCTGCCATTTAACAGCTTG	51
c757237	II	CTTGAGGAAGGAATCAGACG	CTGAATGAGGTCGTAGGGG	58
2R	II	CTGATGTTGACGAGAAGGTAGACGA	CGTTTCTGGTGTCGTGTCATCTTCA	55
2N	II	CTTGATGGAAGCCATCAGCTGCA	CTGGGGCTAATGAAAGCTGAGAAGA	55
c737274	II	AGGCGGTAAGCAGAAAGTGG	CAGAAATTCTCTTGATGCTCG	62
c744070	II	CACCTACCTCGTCAACGG	GCCGAGAGCTCGATCAGG	62
TR146	II	GGACAGGTTCTACAGGCAGAG	CTCTGCGGATTTGGTACTTTC	52
c740970	II	AAGTCAAGCTCGCCTTCC	GTAGAAGACGATGAGGTCGC	58
TR248	II	GTCTCCTCCGACGTGCTC	GAAGTTACGGCCAAGGATCA	53
c746642	II	GTGCTGCTGCCATTACTTTAG	AGCAGCAGCCAATTGAAG	58
TR416	II	CTTGGTGCTGAAAGACTCCG	TCTACAGCTTTGCCATGACG	52
TR430	II	AGCCTAAGCCTCAACCCATT	TCCTTGGTGGCATGATGATA	51
TR731	II	AGAAAGGAAAAGGGTGGCAT	AGGTTCCATTCCAGATGTGC	51
TR725	II	GTCCTTCATCTTCGGGGACT	CGTAGTTCACGCCGTTCAG	52
TR390	II	ATTGCTATCATGAGCCACCC	CAACATTGTGAGAATAGGAACAACA	50
TR143	II	CCAGAGAGATCTTGAAGTCATC	TTCAGCCAGTCTTCTCTGCAG	52
TR636	II	GCAGCAATTGAGGCTATGGT	ACAGGGCTTGCTTTACCCTT	52
TR62	III	ATGTGCTCGAAGATGCTGGAC	TGGTCTCGATGCGGAAGGTTG	55
c751053	III	CGAGGCTGACCTTTAGTGG	AAATTTCCAGGGCATTTAGC	58
c756059	III	TACTGGAAGCGGTTGTAAGG	CTGAAAGATGTTTGCTTCCG	58
c755442	III	GCTCGTCTTGCATTTTGG	GGCTGCGTATCTTTCTTGG	59
TR80	III	GAGAAGCACGCCAACATCATG	TCTGAGCTCCTTGAGGTCGAC	54
TR63	III	GTAGATGAGATCCTGCTTGTC	ACTTCACATGCTTGTTGTCTG	49
c757460	III	AGTTCTACGACCACTCGTGC	CTGATGGAGTTCTTGTTGGG	58
c803223	III	TGAAGCTCCTGAGGTACTCG	TCCTCTCGTACTTGGAGTGC	58
c805553	III	CTCTGCTACAAGAAGTGGGC	ATGAGCAGGTTGAAGTGAGG	58
c752685	III	GCAACATGAACCACTGGG	AATGCCTTGTGCAGTGGC	60
TR72	III	CGTCGTACGTCCTTGAAAAG	TGAACTCCGTGTCCATCCAGTC	54
TR60	III	AATGATGTTGGTGCTGTGGTG	ACTTCAGCCACTGATACGTTG	52
TR71	III	GAACTCGTTGCTCACTATCTG	AATGCCACTTGTTATCCTGTG	49
TR73	III	CGCTCATCAAGCAGGACTTC	GAAATCGGCGTTTCTAAGGTC	51
TR87	III	AGATGTTTTCTCTGTCATGGTG	TGATAGGTCGGTACTCTGGTG	50
TR96	III	TTTCACCCGGATACACCCATG	CTCGCAGGTCATATAACCTG	53
c767527	III	CACAGTTGATTGCACGTAGG	TCTGCTGAAGAAATCAAGGC	58
TR67	III	CAGAGTTTAACGTCAAAGGAC	GGCTGGTACCAGAAATCATAG	48
TR82	III	GCTTAACACGTCATGTGCATC	GTTTGAGAATGCTTTCTGACC	49
TR90	III	AACAGCTCCATGAGCAACTAG	TATCTTGCATGCTCCTCTATG	49
TR85	III	ATAACAATGGTGCCCTCGGAG	GAGTGTGCCGGAGAACCAGGAG	57
TR76	III	CTATGCCGACAATCCAGAGTG	GTTGTACATCCTTTGCCAACTG	51
TR4	III	TCAACTTCGGCGACTCCTAC	TACGCATTCAGGTAACGCAG	52
4C	IV	GTCCAAGTAGAAAGCATGCTCCGA	GGCCCTGTCACAATCCTCAACT	55
c765452	IV	CCTCTTTCAGAAGGGAAAGC	GTACACCGCGTAGATGATCC	58
c770094	IV	AAAGAAACGATGTAGCAGGC	CTCCCCATATAGAGGATGCC	58
c760004	IV	AAGAAGTACGTGGACATCGG	GGTAATTGAACTTGATGGCG	58
TR114	IV	TCAAGGAGGAGTTGTTGACTC	CACGCGAACCTTTGACACATC	52
TR116	IV	TCTGAATTTGCTGCACGCAAG	CTCAACCATCAAAGCCATATC	51
TR638	IV	CCCCAACTTTCAAGCTCAAG	CCCATCTTGGCATCCTTGTA	50
TR634	IV	TGGAGTTGTTGGGGCTACTC	CTTTCAAACCCAGTCCTCCA	52
c771467	IV	CTTATGCATTTGCTCCTGC	ATATCACGCTCTTGTGGAGC	58
TR118	IV	GAATGGTCTTTAATGAAGAGGG	TGCCATGTCCAAGGAATG	48
TR647	IV	CAAATGAGCTATCCAGGCGT	CGAATTTGCAGTCAGATCACA	50
TR119	IV	ATGCAGTACGAGAATTTCCTG	CTCCCATTGAGTGTCCAATG	49
c771529	IV	CGGACAATCTGGAGACTAAGC	AGGTCAGATAGTGTGCGAGG	57
TR133	IV	CATTGAACAGCCTTGGCAATG	TCTGCCAGATACTGTTCAGAC	51
TR131	IV	AAAGACCACCTCACCACCGTC	AGTACTGGTCACAGATGTAAC	51
TR451	V	GATGAGAAGCACATTGGGGT	CATTGATCCTCCTCTGCCAT	51
TR764	V	CCGACTCCAAGAAGAGGAGA	CTTTATCTTTGCTCTGGGCG	51
c764126	V	TCATCCAACCCTAAGTCTGC	CACTGCAATCTCTTGGAAGG	50
TR128	V	TCTGAAGAAACCTGGAGGATC	ATTTGCTTTGGGTTGACCAAG	50
c762599	V	TGCTTTCTACTTGGACTGGG	GCTGCTATACGGCTTACTGC	58
c749645	V	GACTTCATCGACTGGACCG	TGAAGGGGATGTAGATGAGC	51
TR513	V	ATCGAGGGTGGCCTTCTTAC	TCATTTGGTTGGAGCTGCTT	52
TR512	V	TTCCTGATGAAACGAGGAGG	AGCATCCATGTTGAAGGATTG	50
TR759	V	TGGCGGTTACACAGTTTGAA	CAGCTGGAACCTCCAATGTT	51
TR766	V	ACACCGAGGAGTCCTACCCT	AACCGTCGATCACCTCAAAG	55
TR757	V	CATGACGGTGGAGAAGTTCA	AGAAGGATGAGCCTCAGCAA	51
TR514	V	ATGTGCCCTCCATATTCAGC	GGAACCAAACGGAACATCAT	50
c717465	V	TATATTGCTTGGACATTCTTTGG	GTTCACTAGCATGCCTTTCC	49
TR471	V	AGCCCAGGAGTCTCTTGACA	CTGCTCTTTTGTCCTACCGC	52
TR92	VI	TTGAATCGCACGCCTTCGGAC	CATGTCATAGCAGGAAGCTTG	54
TR91	VI	GCGAAAGCGCAAATCGTTCTC	AAAACGATCACGAAGAGGATG	53
c747871	VI	GAACAATGAAGGTTGGTTGC	TTTCCAATCTCTTGTGTCACC	49
c756538	VI	GAGAAGAAGAAATCGAGAGCG	CGACTTCTCGAAGACCTGC	50
c749072	VI	GTCTTCACATTGATCCCAGC	TCTCAAGAACCTACCCTGCC	51
c741435	VI	GGCATCTTCGTCATCACC	GTGTACAAGTATGCTCCGCC	51
c724406	VI	GCAGCAATCAAAAGAAATGG	CTCCTCTTCCATTCTCCTCG	51
BE446153	VI	GCTCTTCGAGAGAATGCTGTTCTGA	TGCTGAGCCTGCTGTAGATGCA	56
BE445667	VI	AACCTGAGCTTGCACTCTCACCT	TCGCCTTGACGTCTCTATGGATGA	56
BE496826	VI	CAGTATACTTCGACGTTCCACTGCT	GAAGGACAACACCTACGTCTACATGT	54
BE490226	VI	GATTCCTACCAGCTACCAGATGCT	CGTTCCTCCTCAGTGATTCCCAA	54
BE591696	VI	CGTATCGTCAGCAATGATGAGCGT	GCCCTGTTTGTTGCTCCAAGTACA	55
BE426214	VI	CTGGGCTTTACCGTGGATTCAACA	GGTCATCATCATCCTTCTGCGGA	55
TR88	VI	CTTTTCTGCGCCTCCCTAAG	GTCAATAGTCTTCTTGTGGCAG	49
TR103	VI	CGGCACGCCCAAGGACAC	CTTCGCCAATTGCAGGAC	54
7C	VII	GCTGGTTGAATCCAGGTGGTGT	CCCAAACCACTTCTTATTGGTGCT	55
c753911	VII	CTCTGCTCTCTCGCATCC	CGACCCTTCACGAACTCC	52
c754211	VII	CATCAGCCTCTTCTTTTCCC	GAACCACTAGATGTCGCCC	50
TR355	VII	CTGAGGGCAGAGACACACAA	CATCCAACCCTTGAAACAGAA	53
TR329	VII	AAGAGCTGTGGTTGTTGGCT	CCTCATTCTTGGTACGCCAT	52
TR749	VII	TTGGAAGTGCTTCAACGACA	CATCATCCACGATTCGACAG	50
TR495	VII	AGTGATGATGGTAGGCGTCC	GTCGTTTGAAAGAGCGCAAT	51
TR335	VII	AGACCACCATCCACGACTTC	AGATGAGCGCCATGTCTTTT	52
TR453	VII	CAGCGTCGACTACATCCAGA	GGCCAAGTGGTAGTACCTGC	53
TR738	VII	ATGCCACATGAGAAGCACAG	CATTGATGAGGCATGTGAGC	51
c759439	VII	AGCAAAGCAAGACTTCATGG	ACTTCTTGTTGCTACCGTGC	51
c741119	VII	GAAGACAATGTGATTTCCCG	AGGGCTGACCGACAACAC	52
TR151	VII	GGTATAAGCCAGAGGTTGGTG	AACCGCCAGCGCTTTGGAG	55
