# Supplementary material for: Uncovering homeologous relationships between tetraploid Agropyron cristatum and bread wheat genomes using COS markers
Source: Theor Appl Genet. 2019 Jul 16;132(10):2881–98. doi: 10.1007/s00122-019-03394-1 (PMC6763527; doi:10.1007/s00122-019-03394-1)
Supplement: Supplementary file 4 — Supplementary material 4 (XLSX 25 kb) [file 122_2019_3394_MOESM4_ESM.xlsx]

## Sheet: Metadata
Uncovering homoeologous relationships between tetraploid Agropyron cristatum and bread wheat genomes using COS markers Mahmoud Said1,2, Alejandro Copete Parada3, Eszter Gaál4, István Molnár1,4 Adoración Cabrera3, Jaroslav Doležel1, Jan Vrána1* 1Institute of Experimental Botany, Center of the Region Haná for Biotechnological and Agricultural Research, Šlechtitelů 31, CZ-78371 Olomouc, Czech Republ…

## Sheet: Sequence of Source EST
Marker	Source EST	Sequence of Source EST
c732651	c732651	GCACACTTCCTTATTATCTGATGATGAGGACGAAATGCCTAAAAAGCACAATAATGTAGTGGAACCTGCGGTTGATGATTTTAAGCTTCCTGCACAGTTGGTTCAAAGATATGTTAAAGTTTCATGTGGTTCGAGGCTTGCGGTTCTCCTTACCATTCTGAAATCTCAATTTGAAAGACAAGTGTCCCAGAAGGTTGTTGTTTTCATGTCAACATGTGACGCTGTAGATTTCCACCACACTGTACTCAGCCAGCT
c744391	c744391	GCACGAGGCTTGACTGTACAGGCATCAATATCACCGCCTTTCCTTTCTCCGAGCTCTCTATCATCAGATTCAACCATTAGCTCAAAGTACAGTTCAGACTCACCCTCCCTGTCACCTTCAACTAGCTCCCCACCGTCACTTGGTCTTTCACCTGCTTCATCTAATTTGCCACACGCTTTGGTGCCATCATCTAGGTCTCCTCTTCGCCAGTCATCTAATGCGGAACATTCAAAGCCTGTCCTGGGATCAATACGC
c737237	c737237	GGCGACAAGATCGGCGACAAGATCCATGAGTTCAAGAAGGATTCATCGTCCTCGGACTCGGACGACGACAAGAAGTCGCATAAATCCAAGAAGAAGCACCTGTTTGGCAGGAAGCATCCGCTCCACAACGTCCTTGGCGGAGGCAAAGCTGCTGATCTTGTGATGTGGAGGGACAAGCAGAAGTCCGGGAGCATCCTGGGCGGGGTGACCGTCATCTGGTTGTTGTTCGAGGGCATCGGCTACCACCTCCTCACC
c740349	c740349	CCCCATTTGATGCATTTACACGCTCACTTGGTTCTTCCTGAAGGGGAGCAGAAGAAGGCTGACTTGGAAGAAAAATTTGCAAAGAAGGATCATCACCACCGAAAGCCAATGGGTTATCAACCAAACTTCCATGCATTTCATTATTACTGCGGTAAACTGGAAGATCATGAGCTACAGAAGCCTCCTCAATGCCAACATTACAATCAAGGGAATAGTCGTTTGGTGTAATGCTAAAGGAATTGTGCGAACCAACAT
c743346	c743346	TAATTCGGACTTCGAGATGTCGCCACGGCCCTGAAAGATCCATGAAGCTCCGAGCAGAGGCAGATCTTGATCCCCTGTTGAAGTACTCGACTACGGAGATCAGAGAGCGGCTCGTGGATAAGTACCGGATCTCAGACTACGCCATGATGGTTAGGAACACGATACACGAGATAAGCAAAATAGAGGGTGTGATGGAGGAGGCAGTGAAGGGCAGCCAAGCGACCTGGTGCAAGCAGCTGCGCACGCTGACCAAGC
c744533	c744533	CCACGCGTCCGAAATTGGATCAGGAGGATGGGGCGATATGGTCATTCAACCACATCTATCTGATGACAAACCTATGCATCTAGACCAAGAATCATCATCATCATCATCTCATAGAGATGCTGAGGCAAGCACATCTACTAGTATGAATCCTGCTAAAGCTGAAGAAACGGGTGCAGATCTTCCGAAAGGAATGAATGATATGACAATAAGCGATGATAAAGTTGGCCATAATAATGATAAGGAAGCTGAAGGGGT
c737520	c737520	TCCCTGCTTTCCACTGAAATCTCCTATCTGCAACCATACACACTGTTGCTCTTCTTGCTCAATTCTGCTCTCAGCAACCATTTCTCCATATATAAGTCACTATCCCCTCTGCATTTCCCACCCCTTCTTCAGCCATGGATTCCTGAAGAAGCTCCGTGCTACCAGCAGGAGGCTTCTGCTGTGAGCAATTGCAAGCTGTGTGAGTTCCGCGAACCTCGTCGGGTCTGCGAATTTCAAGCTCGCAGGCTCTGCATT
1J	BE398263	CCGACGCCAGCCCAGCAGACACCCTTGTTCTCCGGACGTCCTTCCGCAGATTGACGCCGATCCGAACGAGGTCGCGGCCGTCATACTCGGCGGTGGCACCGGGGCTCAGCTCTTCCCTCTCACAAGCACAAGGGCCACACCTGCTGTTCCTATTGGAGGATGTTACAGGCTCATCGATATTCCCATGAGCAACTGCTTCAATAGTGGCATCAACAAGATATTCGTCATGACGCATTCAACTCGGCCTCTCTTAATCGTCACATTCACCGCACCTACCTCGGCGGGGGAATCAATTTCACTGATGGATCTGTTGAGGTATTGGCCGCGACGCAAATGCCCGGGGAGGCTGCTGGATGGTTCCGCG
TR574	TR574	AGGGTATTGTTGCCGTTTCACATGGTTGCCGAGGTGTCGCTGCCCGTGCCTGTGGTCTGGTGAATCTACAACCAACAAAGATTGTGGAGATCTTGAAAGACCGCCCATCTTGGTTCCGTGATTGTCGGAGTCTTGAATTTTTTACGATGCTTCCAGCTGGAAACGGCGGGACCATTGAACTCGTTTACATGCAGATGTATGCTCCTACCACTTTAGTTCCTGCACGTGATTTTTGGACGCTGAGATACACAACTACAATGGAAGATGGAAGTCTCGTGGTTTGTGAGAGATCTTTGAGTGGTTCAGGAGGTGGTCCAAGTACTGCCTCAGCACAGCAATTTGTAAGGGCTGAGATGCTTCCTAGTGGCTATTTAGTTCGGCCATGCGACGGTGGGGGTT…
TR451	TR451	AACATCAGCAGTGACAATTCTGATTAACCAACCCGGTTCTCCAAACAGGTGTGATGCACAAAAAAAAAATAGGAAGGCCTTAAAGTCACATCCTTCTAGAGCAAGGTTTATTCCAATTGGAAAGGTCCTCTCCCCAGACCTGACCAGATTGGTGTAGAATATATTCCCCTTTTTTTTTCTACGGTTAGTTAATTATCAATTTGTTACATCTCTAGTACTTACTACATTAGCAGATCTGCTTATCTGATAAGCTCTGTTCAGGTGTTTTGAGACTACATCTCTAGTACGTTCTATGGTAGGAGATCTGGTAAGATAGAAAGTACTAAAGATGTAGGCTCCAAAAGGAACGAAAAATCATCAAATCTAACAAAAGCATCCTTCTAC
2R	BG314234	CTCCGCCGCGTCCGCGTCCTGGGCGGCGCATCTGCCGCTGGAAGTGGGGACGCGCGTGATGTGCCGGTGGCGCGACCAGAAGCCCCACCCCGTCAAGGTCATCGAGCGCCGGAAGTCCGCCGCCTCCTCCTCCCCCGCCGACTACGAGTACTACGTCCATTACACCGAGTTCAACAGGAGGTTGGATGAGTGGGTTAAACTTGAGCAACTTGATCTTGATACCGTCGAGGCTGGTGTTGACGAGAAGGTAGACGATAAGGCAACAAGTTTGAAGATGACACGACACCAGAAACGTAAAATTGACGAAACACACGTGGAGCAAGGTCACGAGGAGCTTGATGCTGCTAGTTTGCGGGAGCATGAGGAGTTCACAAAGGTGAAAAATATAGCGAAGATAGA…
2N	BE444851	TACCTTCAACTAATGTTGCATTTCTTTCCTGCAACGACTACATGAGCTGCCAGCTAGGAGGAGCTTGGGCTATGACGCATTTGGAAGGAGTTCATAATCCTTTACCTGTCTCGCCATACAAATTTTATGTTCTAATTGAGACCACAGGAAGTGATGAATCATATGACAAAGCAAAACTTGAAGCTTTTTTATTGAGTTCAATGGAAGATGGCCTTGTAGCTGATGGAGTTATAGCACAGGATATTAGCCAAGCATCTAATTTTTGGAGAATCCGCGAGGGTATATCAGAAGCATCTGTAAAAGTTGGTGCAGTCTACAAGTATGACTTGTCCATACCTGTAGAGAAACTATATGATATTGTTGAAGAAATGCGCAGCCGTGTTGGTGATACGGCAGAGG…
c744070	c744070	GCACGAGGTGCTGCTACAGCATCAACGGCCGGCAGGATGGAGAGCGTCAGATCCTCCTTCGGCAAGGCCAGGCGGGGGCTCGCAACGTCCTCGGCGGGCTCGCGGGTGTACCACGTGACGGACTACGGCGCCGACCCCACCGGCGCGGCGGACGCCACGGCGGCCATCAAGAAGGCCATCGCCGACGCCTTCAGCCCCCCCTCCAACGCCACCATGACCGCCGGCATCCCCGACCTCGGCGGCGCCGAGATCCAC
c746642	c746642	CACCTAATTCTTCAAAAGGAGGGGTTGGTTTCCAAGCAATATTGGAAGCTATGGGAATGGCTGCGGTAAAGGCAATAGCTGCTATAACTGCCATCATTGCTGGAGGTCGTTTGTTCCTTCGGCCAATTTACAGGCAAATTGCTGAAAATCGGAATGCTGAGATATTTTCAGCAAATACTCTCCTTGTTATATTTGGGACAAGTCTTCTTACTGCTCGGGCTGGCTTATCGATGGCACTGGGAGCATTTTTGGCTG
TR430	TR430	CCCCGCGACCCACTCCCAGGTGGGCCCCACATCGCCGCCGGCGACCGCGACTCATCTCCTCGGCTCCCGCGCCGCCGCGTCCGCGCGGCCATGACGACCTCTCCCCCGCCACCGCCGCCCGCCGAGGTAATCGCGCGTGGGGTTGCCCCTGCCCTTCGCCCCCTCATCCTCCCTCCGCCTTCGCGCTTCCCGCTGGCTCGTGTGTGTCCCCTCGCCGCCGCCGCATCGGACGGCGATGCGGGTGGCGTGGTGGACGCGGGCCGGCGGGTGGTCGGCTGCTGTAGGTCTTCGGGTTGG
TR390	LOC_Os07g16960.1	ATGGAGAATGTTACTGGAGAAGGAATCTCGGATCAGATAGAGAGATTTCAAACACAGCTACAAATGGATGGGCGAGGGAGAAAGCACAGGATTTTGATGGTGTCAGATTTCTTCTTTCCAAACTTTGGCGGCGTGGAAAGCCACATCTATTATCTGTCGCAGTGTCTCCTTAAGCTTGGCCATAAGGTGATTGTCATGACGCATGCATATGGGAATCGTTCTGGAGTACGATATGTTACAGGTGGCTTGAAGGTTTATTATGTTCCATGGAAGCCATTCCTGATGCAGAATACATTGCCTACATTATTCTTGACATTTCCGATTGTGAGGACCATTCTTATTCGTGAGAAGATCTCTGTGGTGCATGGACATCAGGCTTTCTCAACATTGTGCCATGAA…
c755442	c755442	GCAAAAGCGCGCCAACGTCAGGCCGCAATCATGGCAAAAATGAAAGCAGAGCAGTCAAAATTTGCTGAAAGTATGAAGGCATCAGAAAATGAAGGGCATCCTGATGCAACATTTGAGCCAGATGCATCCAGTTCAACCGCCGTTGCCTCTGAGGAGTCACGACCAGTTTGCTCTCTATGCCGGGATTCGGATTCCAAAAGTCCACTCTGCTATTTGATTCTTCTTCAGAAATCTCGGCTTGCATCTTTTGTTGAA
TR63	LOC_Os01g48420	TAGAGCGCCCGCCCTTTTTTTTTTTTTTGGAAAAAAACACTTGCCTGTTGATTTCACAAGGTAATGACGATTCACACAAATACCACCCACACCATTTTCCTTGAACAATCTCAGAATGTTTGCAACACAACCAACAATTTGACCGGAAAACTCTGAAGTCACTTGCACCGCACATAAAGTACATGAAGAAATGCACATTGACAATTTATTCCCACTAGTAGTTCGGCAGACAAGTTCAAACTACATCGATATGACACAAGGTTTGGGTGATCGCTGCGATTCCGAAGCGCTGAAGCTCCTACAGTGCCTTGAGGATCTCCTCGGCACCAGAGATTGTGAACTGGCCACCTTCCTCGACGTTTGCGACGGTGACCTTGAGGTCGTCAGCAAGGAGAGCAA…
c803223	c803223	AAAACGAGCTGCTCTCCATGGTTCACTCGCTGCTGTTCTCGATCCACGAGACAGAGCTCCAGGATTTCGTAAGAGGTCAATGTACTGGCAGCTGCATCCGTCATCTGCTCGTGAAGCTCCTGAGGTACTCGGGATACGACGCGGCCGTCTGCGTGTCCAAATGGCAGGGGTTCGACAAGATACCTGGAGGTGATCATGAGTACATTGATGTCATAATAGACAACGACCTGACGGGTCCAGAGCGTCTGATCATCG
TR72	LOC_Os01g57770	ACGCTATGACCTTAGGCCTATTTAGGTGACACTCTAGAACAAGTTTGTACAAAAAAGCAGGCTGGTACCGGTCCGGAATTCCCGGGATATCGTCGACCCACGCGTCCGATCGAGCCGTGTGTTCTTCTCCCATCCATGGTCTCGCTCCCATGGAGATCCTGAGCTAGGAGAAGGTGACATAAGGTCCAGATAGTCATCGACCGCGCCACCTAACGCGCGCCTCGCTGCCTATATACCCTGCTCTTGTGGTGTCAGCTCAGTTCGTACGTGCGTGCTGTCGTTGCGAGTGGCAAGCTGACTCGAGGCTTGATCTTGCATGGGGAGAATGGCTTCGGCGGCGGCGGTGGCTATGGCCGTCGTGGCAGTGCTGTGCGCGGCGGCGGTGGTGAGGGGAANAGG…
TR60	LOC_Os01g63270	ATGCCGGAGAGCAACGGCGCCGCGTGCGGCGCGGCGGAGAAGGTGAAGCCGGCGGCCAGCCCCGCGTCGGAGGAGCCGGCCGCCATCGCCGGTAACATCTCCTTCCACGCGCAGTACAGCCCCCACTTCTCGCCGCTCGCGTTCGGCCCCGAGCAGGCCTTCTACTCCACCGCCGAGAGCGTCCGCGATCACCTCGTCCAGAGATGGAACGAGACGTACTTGCATTTCCACAAGACGGATCCGAAGCAGACGTACTACCTCTCCATGGAGTACCTGCAGGGCCGCGCGCTCACCAACGCCGTCGGCAACCTCGGCATCACCGGCGCCTACGCGGAGGCCGTGAAGAAGTTCGGGTACGAGCTCGAGGCCCTCGTCGGGCAGGAAAAAGATGCAGCTCTG…
TR73	LOC_Os01g05080	ATGGCCATCCCCACCATCCTGGGCAGTCTGAAGCTCACGCCATCCCCACCCTCCGCCACGCCGGTGCGCTCCTCCGCCTCCTCCTCCCTGCATTTCCACCTCGCCAACGCCGGCGCCGCCGCGCTCGTCGCGGCCTCGCTCCTCGTCGCCGACCCGGCCCTGGCATTCAAGGGAGGAGGCCCGTACGGGCAGCAGGTGACACGGGGGCAGGACCTCACCGGCAAGGACTTCAGTGGCCAGACGCTCATCAGGCAGGACTTCAAGACGTCTATACTGAGGCAGGCGAACTTCAAAGGCGCGAAGCTGCTCGGCGCGAGCTTCTTTGATGCAGATCTGACAGGTGCTGATCTCTCTGATGCTGATCTTAGAGGTGCAGATTTCTCACTGGCAAATGTATCG…
c767527	c767527	TTTTTTTTTTTTTTTGAACAACAAGTGACTTTCCACGCATCAGCAATTGTTCATTATCAGTTCAAAGCTCGACACAAAACTAGCTTCTCTCGTACAAGTTATGTTATGTGTGGCATTACGCCGCCGGAAATTTTATTTCAAAACTCAAATCTTCCATGCCCACATGATGGGCAGAAAAAGCACTGGACAAAACCAACAGACCCCTCAACAAGACCTGGGTTTGCTATAATCTGCAAAATGGCCTAACTAACTTGC
TR85	LOC_Os01g03100	ATGGGCGACCATCTGGCATTGCTTGTGGATCGGCTGCTGACGGAGTCGACGCTGGACGCGGCAATCAGGAAGCAGGTGGCCGATCTGCAGGCGGAGACGGTGGCGATCGACTACTGCTGCGACGGCGACGGCGATGGCGGCTCGGCGAGGAAGATGGTGGAGTGCAGGATTTGCCAAGAGGAGGATTGGGATACCAGCATGGAGGCACCCTGTGCTTGCTGTGGCAGCCTCAAGTATGCGCACCGGAAATGCATTCAGCGTTGGTGCAATGAGAAAGGCGACACCGTTTGCGAAATATGTTTGCAGCAATTCAAGCCTGGTTATACTGCCCCACAGCAACTGTTTCACTATGGAAGTATACCGATGAACTTCAGAGGAAATTGGGAGATTGCTAGGCAA…
BE404977	BE404977	CTGCTCAAGTGGTGAGAGGAGGGGAGCCAGTAATGGTGGGTTCAGGAGGGATGGGAGCCAGTGGGTATCCANGAGGGAGCTTGATAATCAGCTGCCAGAGCCTCTCCCGAGGCCGGCTCCCAAGGAAGAGGATCAGAGCTTGGTGAGGAGGAACAAGAGAATGCTGGGGAAGCTTCTTGTTGGCACGCTAGAGAAATTTCAGCAGGAGAACAAAAGACTTTCCAACTCAGAGGCTTTTATGCGTAGATCAGAGGC
c737898	c737898	GCGGCGACGACCTAACCCTAGTGCCACCGCTCCACCGGCGCGCATCACCGCCTCCGGCAGCCCCCTGAACAAGTTCCCCTTGGAATTCCTATCTTTCTAGAATTCAGAGTTTGCTTTCCCTAGGGTTAGAAGTTTGGAGCCTCCGCCCCTCTCTCCCCGTCCCCATGGCCGACCTCGGCAGCTTCGGCAGGCGGCGGCAGCCGACTGCTGCGGAGGTGGTGGGGCGCCTCAAGGATGACGGAGATTTCGACGCCC
c738073	c738073	CCATGTAGGACATCAAGAGAGCACACTGGAGAGCAAACTCATCTCATCCCATGACTCAGCCTCCAGGTAAACTGATGGACACAATCAGAAGGCCGGTCGCAGCAGCTTCATCTCTTCATCATTCCGCGGGAAAGCATCTGGTCACCTTGGCTCAGAGGAACGGAGTTAACAGGAGGTGCCTCCTCACTCTGCTGGCATCCGCCGCAGCCATACCCGAGGCTAGCGAATCAAGAAAGGCGCTATTGCAAGATTATG
c739175	c739175	CCACGCGTCCGGGAGATTAATTGAAGATGAAATAATCCGGCCACGCCATAACGAGAGAAAACTGTTTGAGAGTGGTTCTAAGAGCAATCCAATGTACAAATATGATATGGAGCTATTTTCGGCCCGGAGAAAGGATTTCTGGCTTCTGCATACAGCAAAAAGGGTACTGAAGGAGTTTATCCCATCACTTTGCCATGATGCTGATGGCCTGATATTTCAGGGCTGGGATGATCCTTATGTAACTCGCACCCATGA
c740051	c740051	GCAGCGTATAGCTCGTTGCACAGGTGCTCAGATAGTTCCTTCCATTGATCTCTTGCCATCTCAGAAACTTGGTTATTGTGAGTTGTTTCATGTAGACAAACATATTGAACATTCCGTGACTTCGGGTAATAAGACTAAGAAAATGCTGAAGAACATGATGTTTTTTGAAGGATGCGCAAAGCCATTAGGTTGCACTGTTCTGTTGAAAGGTGGCAGCATGGATGAGCTAAAGAAAATTAAGCATGTGGTCCAGTA
c740946	c740946	CCCCATCCCCCAAACCACCAAAAGAAAAAAAACCTCCCCTCCCCCCAATCGTAAACCCTAGCCCCGCCCGCCCGCCCGCCGGACCGCCGGAGCGCCGGATGCCATGGGGGCCAGTCGGAAGCTGCAGGGCGAGATCGACCGCGTGCTCAAGAAGGTGCAGGAGGGCGTCGACGTCTTCGACAGCATCTGGAACAAGGTCTACGACACCGAGAATGCCAACCAGAAGGAGAAGTTCGAGGCCGACCTCAAGAAGGA
c750766	c750766	GAATTCGGCACGAGCTCTCCTCTCCTCTCCTCTCCTCTCTTGCGTTTCTTCTTCCCTCTCGGCTTCTCCTCCCTCTCTCTTGACGGCGAGCGGCTATGGCGACGGTACAGGCGGTGGCCAAAGGGACCCTAGTCTCGCCGTGCGGCAACCGGGCCGCAGGATTTGGTGTCCGGCGGCGCGGCGCCGTGGCGGCCCGCATGTCGCCCTGCGCGCCGGCGGCCGTGCGGATCGGCAGGAAGAGCCCGTTTCTTGGCG
c756425	c756425	ACCAACCCGGCCGCCCCCAGTTTCTTCTCCTCTTCTCTCTCCGCGCTGCCGTCCCGACCCCGTACTTCTGCTCCTCCCCGGCCTTTTCAACCGCCGGGCGCCGGCCGCCGGCCGCCGGCCGGCCTCCTCCAAATCCGTACGCCAAGCGGGCTCTCCCTCCCTTTCGACCTTCTCCCCTGCCGCAGACACTGCCCCCCGTGATCCCGTGCCTACAGATAATTTGACTCTGAAAAGGTGACGGCTCTGGCCTCGGAG
c757404	c757404	CATTATATGACTCTTGTACCGGTGCCTCACTTGCATAAAGTTACACAAAAGCATGCTCCAGTAGCAAGCAGCTCGGGAGAACACGGACTGCGGTCTTATTTTTCAAGAATGAATTGTAGGTGTATTTCTGGGCTCACCGCCGCGAGAGGAAGATCCGGTACCGGTAGATCGGAGAAGAAGGGTTTGTTCGGGAGCGATGGATGAGGAGTACGACGTGATCGTGCTGGGGACGGGGCTCAAGGAGTGCATCCTCAG
c760004	c760004	CCACGCGTCCGCATTCATTCATTCGCAGTACCACCACCACCTTCGTCTCCCCCCTCTCCACCCACACTCCCTCCAATTGAGAAACAGCCCCGTCGTCCTCCTCCGGCCATTGCCGTCGCGAACTAGACAGCAAGGAGGCGGCCGGCGAAAGGCGGCGGCAGGATGTTTGGGCGGGACCCGTGGGGCGGGACGCTGGAGATCTCGAACGCGGACTCGGCGACGGACGACGACCGGAGCCGGGACCTGGACCGGGGC
c763059	c763059	TTTTTTTTTTGCTAGTAAAGTAAGGGCCAAATCATCAGTATGACATTAAGCAACGAGATAAGGTACACATATCAAGCATTCAACACAGATTAAACTCAAAACATGTTCACAAGAAACCAGGCCTAGTGACATCAAGTCTTAGCTTCCATAGTAGCAACTGAAACTAACCACAGACATCCAAGAGCTAGGTAGACATGGGAAGGAAACAAGTTCCAGGTAAAACTAGTAGCAACATCTAGAGCTGCTTGATCTCAG
c769630	c769630	CGGCGACGTCGCCATCGCCATCGCTGCCGCTCTCCTCACCAGCGCTCCTCTACCACCGTACGTGGAAGCCTTTCAATCCCATCCTTGGAGAGACGTATGAGATGGTTAACCATCAGGGTATTACATTTATTGCTGAGCAGGTAAGCCATCATCCTCCGATGGGTGTAGCTCACTGTGAGAACGATCATTTTACTTACGACATCACATCGAAGTTGAAGACAAAGTTCTTGGGAAACTCAGTGGAAGTGTATCCAG
c797119	c797119	GTCCACCATGCTCTATCTATCTATATATATATATGGTCATCTATGTCTATGTGAGAGACGTAGCTAGCTTGCCATCAATTTGTACCTCCCGGCTCTTACACCAATGGCCGATCCAAGCTTCTTCGTCGGAATCGTTGGGAACATAATCTCCATACTCGTCTTCACATCTCCAATTGCGACTTTCCGGAGGGTCGTGCGGAACAAGAGCCGGGAGGAGTTCCGGTGGCTGCCCTACGTCACCACCCTCCTCTGCAC
c765452	c765452	CAATCCAGTCGCCTCTTTCAGAAGGGAAAGCAGAGAGAAAGAAAGGAGCTAGAAGGCCTCGAGTGAAGTGAGCAAGCCATGGGCTCGGCAACAGTCCTGGAGGTGATCCTCGCCATCATCCTGCCTCCCGTCGGCGTCTTCCTGCGCTACAAACTCGGCGTGGAGTTCTGGATCTGTCTCTTGCTGACCATACTGGGGTACATACCGGGGATCATCTACGCGGTGTACGTGCTGGTAGTTTAAGCAACAGCCTCT
TR636	TR636	ATGGCACTGACCCTTCTCAGAGGGATGCGAACGCCGGTTGTAGCTAGAAGGAATGCTGGCTTGTTCTTCACCACATTGCAGTCTCCGTTGTTGTCCCGCTTCACGATGAGAGCGGAGAGCGCGCGGGCCGCAGCGCCCAAGTCGATTCAGCTGGCGACCAAGGAGGCGGCGGAGCAGAAGGCGCAGGGCTTCGAGGCGGTCATCGGGATCGAGACCCATGTCCAGCTCTCGACGGTCACAAAGGCGTTCTGCTCGTGCCCGTACAGCTACGGGTCGCAGCCGAACAGCACCGTCTGCCCCACCTGCATGGGGCACCCCGGAACGCTGCCCGTTCTTAACGCAAAGGTTGTCGAATGCGCCGTGAGGTTGGGCCTCGCTCTCAATTGCGAGATCGCGATG…
c771467	c771467	GCCCCGCTCCCCATGTCGGCGGTGTAGGCGGACACGGCGGAGCCGGCGGCGGAGTGCAGAGGCAAGCCAGGGTCGTAGGCGCTCGCGAGGAGATGGCGGCGCCCTCCTCTTCAGCCGGGTTCGGGGGCATGTCGTCGGACAACGCCCAAGGGCCTGGCCCTCGCGGTGTCGTCCAGCGCCTTCATCGGCGCCAGCTTCATCGTCAAGAAGATGGGGCTCAGGAGGGCCGCAGACTCCGGCGTCCGCGCGGGTTAT
TR118	loc_os03g11360	ATGGGCTGCTGCAGCAGCCGGAGCGCGGACTCGCCGGCCAGCCGCGTCACGCGCTGGCGCTCCACCGGGATCGTCGCCCTCCGCGACGCCAGATTGAAGGTAGTACCAAATGAAGTTCTACAAGTAGGGAATTCCCTGAGGATTCTGGATTTGACTAACAATAAGATAGCTGAGATTCCCCAGGAAGTTGGCACACTCGTGAATATGCAAAGACTTGTTTTGGCTGGTAATTTGGTTGAAAGCATCCCAGCTAACATTGGATATCTGCGGAATCTTAAAATCCTCACACTTGACAGAAATAAGATCTCTGTCTTACCTGAAGAATTGGGTTCTCTATCAAATCTTCAACAACTCTCTATTTCTCAGAATTCTTTATCACGCCTGCCTAAGAGTGTAGGA…
TR647	LOC_Os11g07930.1	ATGGGGTTTAGCTGGGGATGGCTGTGTGGACGGCGCAATGGGCCATCGGGCTTCGGCGGGGCATCCACTGCCGACGAGGTCACCGCCGGCGTCGACGCCAGCCGCCTGACGGTCGTCGTCACAGGTGCAACAAATGGCATAGGAAAGGAGACAGCTAGGGTCCTTGCACTAAGGGGAGCAGAGGTGATCTTACCAGCAAGGACACTGGAGAGTGGCATGAAGGTGAAACAGAGCCTTGCAGAGGAAATCCCCAGCTCAAAGCTCCATGTCATGGAGATGGATCTTAGCTCCCTCGACTCCGTTCGCAGCTTCGCAAAATCGTTCAACTCGTCTTATAGGCATCTGAACGTCCTCATAAATAATGCAGGGGTAATGTCCTGCCCTTTTGGACTATCCAAA…
c771529	c771529	GTCAGGTCAGGTCTTCCCACGCGGAAGGACGAGGAAGGTTCACGAATCCCCTCCTCACTTCGCCCCTCCCCCTCTCCTATTTCTTCTCTCCGGACCCCGGGCCAAAATTTCATCCTAAGTTCCATCGAAGAGGGAGGGGCGATCCGGATAGCGCGAGCGCGACCATGGCCTACGTCGAGAGAGGTGTTGTGAAAGGCAAACGGACAATCTGGAGACTAAGCATAATCCTCGACTTCTTTAAGGCTATTGTGAACT
TR133	loc_os03g51830	ATGGCCTCGCGGGAGGACGACCGCGCCGGCCGCGGTGGCGGCGGAGGGCGGACGGAGCAGGAGCGGCGGCCGTCCAAGGCGTGGGGGATCCTCATCTTCGGCCTCATCGGCGCCACCACCGCCACCTTCGCGGTTGCTCAAGTTCGCAGAAGTGTTGATTGGGTCTACAGTCAGTTCAATAAGATGCAGACAACATCTTGGAGGAATGCAAGTAACAGCTCTAACCGTGGAAGTTTCAGTGAGGATGCTAGGAGAAGATATTACCAACGTATGCAACAGGAATATGAGGAGGAACAAGAGAGAGTTCAAAGAATAAGACACATGCAAAGTGTTTTCAACAGAGAGAGGAACAAGTTTAGGAGAAGTTATGAAGCTTGGAGGGAGAATGGCCCTCCAGGT…
c728036	c728036	ACTCCTCAATGCCCTTGCGAGGAAACAGCTGCCACCCCCTGAGTTGGTCCCGCGTCTTTCCGACAACTCCTATTTCCACTTTGTTTTAGCGTCAGACAACATCCTTGCAGCTTCGGTTGTGGTCAGATCAACAGTTAGATCAGCATTGAAGCCTGAGAGGATAGTCTTTCATGTCATTACTGACAAGAAGACCTATCCTGCCATGCATTCATGGTTTGCATTGAATCCTCTTTATCCTGCCATTATTGAGGTGAA
c739859	c739859	ATTCTTCTTCTTCTTCTTCCCCTGGGCAGTTGGGCTCCTAGGTTTGAACGAGCACACGAGCCACCAGCCCACCACCACCACCACTATCACCCACCATGAAACGGTCGCCACCACGCGATGACGCGGCGGCGGCGGGCAGCAGCGGAGGAGGAGGGTTCAACAAGGGGAAGGGGAGGTGGGGCGGGAAGAAGCGGAACGAGCAGCGGCTGGGAGGCAGCGGCGGGGCGCTCTCCCTCGCGGCCTTCGCCAACGCCA
c746156	c746156	CCACGCGTCCGGGAGGAGCACCGCTCGACTCTTTGCAGCCTCTGACAAACGGCGCCGGCGACGGCGAGGATCTCCGGGCGAAGGAAGCCATATTTTCCTTTGATCCGCTGGGCCCCATTCTGGTCGCAGAGACCTGTCACTTCTTCGAGCATTAGTTTTTTTCCTGTGACTCTCCGAGCGGGCTCCGGAGCATCCCTTGGCTTGGCTGTGATCTCCAGGTGGTGAAAGCATGAGGTTGTGGTCTCTCCTTCTTCT
c762599	c762599	TAACCCTCACTAAAGGGAACAAAAGCTGGAGCTCGCGCGCCTGCAGGTCGACACTAGTGGATCCAAAGAATTCGGCACGAGGCTCTCCTCCTCCCCGTTGCTCGCCGCCGTCCCCCTCCGCCTCCGCGCACCCAGGGAAAGATGGCGTCCCACATTGTCGGATACCCGCGCATGGGCCCCAAGAGGGAGCTCAAGTTTGCCCTGGAGTCTTTCTGGGATGGCAAGAGCAGCGCCGAGGATTTGGAGAAGGTTGCC
c796275	c796275	CAGTTGCTTATCAAACTGAAGAATCTAAAGAGTCCAATGAGCTGATGAAGTTGAAGCAGCAGCTTGATGAATTCATTGAAGAGAGACAGAGTTGGATTGATGAAATCAACCAAAGACAATCAGAACTTGGAGCTGCCCGTATTACTGTAGAGCAATTACGGCAAAAGGAACATTTTATGGTAGCTGAAGTGGACTTGCTGAAGGTATGACAATTAAGGTTTCCACTAGAAAGGGAGGCACATATTTCTTTCTCTG
c745899	c745899	CTGCCGCCCAGTTTCCCCTACGGCGGCATGGAGAACCCCAGGATGGTGTTCCTCACGCCCACTGTCATCAAAGGGGACGCCGCAGGGGCGCAGGTGGTGGCCCATGAGCTCGCGCATAGTTGGACTGGAAACCTCATCACCAACAAAACCAACGAGGACTTCTGGCTAAATGAGGGTTTCACAACATATGCTGAGAGGAGGATTGTCGAGGTGGTTCAAGGTGAGGAGCGGGCGGCCTTAAACAGCGGAATTGGA
c748166	c748166	AAAAAACGCCAACCACCAGCGGAGAGGGAAGGAAAGCGCAAGCAGAAGCAACCGAGCGAACGGAGACGACGACCCGAAGAGGGAGAAGAAGATGGTGATGCCGACGGACCCGATGCTATGGCACAAGGTGGCCGCCGTCTCCGGGGTCGCTGCTCTTGGACTGGGCACCTACGGAGCGCACATGTTCCGCCCGCAGAACCCTAGATACAAAGAGATTTGGCAGACCGCCTCCCTGTACCATCTCGTCCACACCGC
c750235	c750235	GATTCGGACGAGAAATCTTGCCTTGATGGTTTATATCACTGTTGGTTCTGCCGCAAATCCTATTTTGGAATTTTTGGAAGAGTGGGGCACAGAAAATTTTGAGGAGATATCACCGGCAGTCATTCCTCAAGCTGCTAAAATATTTGTCAATGGTTGTTGGGTTGGAATTCATAGGAATCCTGACCTATTGGTGAAGACCCTTCGTCGTTTAAGAAGACAGATTGATGTCAACACTGAAGTTGGTGTCGTTCGTGA
c756721	c756721	CTCTCCTCCCCCTTCTATATCAATCGCCGCTCCCCCGGCGGCAGACACAGCGGAGCGCATCTCGACGGCGGCCATGGCGACGAACGAGAGAAGCGTCGCGTCCGTCGACCCCGACGTCGCGCTCGCCTACAGGTTCCCCGAGGTCTCCTTCGCCTACGACGAGAGGGACGTGGCGCTCTACGCGCTCGGCGTGGGGGCCTGCGGCGCGGACGCCGTCGACGACAAGGAGCTCCACCTCGTGCACCACAGGGACGG
c759134	c759134	GACGGACGTCGCCGTCCCTTCCGTCGCCTCAAGGGCCTCCGGCTCCGATCCCCTCCTATAAACCCGCCGCCCCCTCCCCCCACCTTTCCCCAGATCAAAACCCCTCCTCCCCTCTCCCTCCTCCCTCCATCCCTCGAACCATCCGTCCGCCCGTCGGCCATGGCCACCGCCGCCGCGTCCCAGGTGGCCTTCTCCGCGCCCGTCGGCGGCTCGGACCGCGCCGTCAGGAGCTCCGGAATCCAGGGCATCAACAGT
c762245	c762245	GCACGAGGAGCAAGCTAAGCAAGCGTGCCGCAGTCAGCCCCAGAGTGCCCCCGTAGATCGACCGAAGATGTTCGGCGTGGGCGGCATCGTGAGCGACCTCACGGGGGGCCTCCGCGGCCCTCACCTCAAGGGGTCCGTCGTCCTCATGCGCAAGAACGCGCTCGACTTCAACGACTTCGGCGCCACCGTCATGGACGGCGTCACCGAGCTCCTCGGCCGCGGCGTCACCTGCCAGCTCATCAGCTCCACCCACGT
TR764	TR764	ATGCTATGCTCTGCTGGCTACTACTATGCTCTAGGAATTCGTAGTCTTGAGCCGAGGTTGGGTGATTCGATGGACATGAGCGAGAGCAGTGAGAAAGGAATGGAGAGCAATGCGTCGTCTGGCCCTGGCAATGGCATCCCGGTGGAGTGGCAGAGCCAATTCAGCAGCGCCTTCGCGTGCCAGCCGTCGGTGGCGGCGCAGCACCAGCAGCACGCCATGATGGACTCCTTCGCGGCGGCGTCCGCCGGCCTGTGGGCGTCCTCCGACGTCGTCAGCGCCATGTCATCGGCCGCGCCGCCGCGGGGCGCGGGGTTCTTGGCGCCGGTGCCCGGGTTCCTCCAGCAGGGGCTCGGCCATTTCCCGGTGGACTCCGGCTTCATCGAGCGCGCAGCGCGGTCG…
TR128	loc_os03g44660.fasta	GGACAACGAGAGCGGCCGCCCTTTTTTTTTTTTTTTTGGCCTAGGAATTGGGTACCCTCTAATAATTTGATACAGGCTGCGGCCGAGCTGTACAAGTGCTTCTCATGAAGCAAGTTTACCAAGTTAGCAAGTTTCGGGCATAGATAGATAACCCAGATTTCAGGGTCTAGGTTCGGCTAAAGATGACTCGGTTAAGGACACAGATCAGACACAAGCTCAACAACTCCCCGCATCGACGCATCATTCAGATAAACAATGTCAAATGCCTTGGAGTAATCTTTCAGAGATGGCGGGGTGTTGGTATTCAGGAATCCAGCAGCAATCCTGTTCTCGTAGTTTAAACCATCAGACATTCCCAGGTCTCCAATGTGATCTCCAAGTAGCAGCACGTTGGTCCTC…
c749645	c749645	GTCGTCATCGCACGAGACGAGTCGAGGTCCAAGTCGCCCGAGCGCAAGCCCGCCGTCTCTCTCGCGTCCGCCCCTGCTCCGACCTTCCAGAAGCTTCCGGGAGCCCATCCATGGCCACCGCGCCCGCGTCGACCGCAGCCGCCCCCGCGCCCGGCCCCGCCGCCGCGGCCGTCCCGTCCGCGTCGGTGCCGCGCGGGCAGGTGGATCTGGTCGACTTCATCGACTGGACCGGCGTCGAGTGCCTCAACCAGGACC
TR759	TR759	ATGGCGCCGGCTCCGGCTCCGGCGGGCTCGGCCGACCAGTTCCGCGGGCAGGCGAGGCTGCCGCGGTTCGCGGCGCCGCGGCGGTACGAGCTCCGCCTCCGGCCCGACCTCGACGCATGCGTCTTCACCGGCGACGCGTCCGTGGTCGTCGACGTCTCCGCGCCCACCCGCTTCCTCGTCCTCAACGCCGCCGACCTCGCCGTCGACCGCGCCTCCATCCGCTTCCAGGGGTTGGCGCCGACGGAGGTGTCGCTGTTCGAGGACGACGAGATCCTGGTGCTGGAGTTCGACGGGGAGCTGCCGCTCGGCGAGGGCGTGCTCGCCATGGACTTCAACGGCACGCTCAACGATCAGATGAGGGGATTTTACCGAAGTAAATATGAGTATAAAGGGGAGACA…
TR766	LOC_Os09g27030.2	ATGGCCCACCGCCGCATCATCCTCCTCCTCGCCGCCGCCGCCGTCGCCGCGACCTCCGCCGTCGCCGCCGCGTCCTCCGGCTTCGACGACTCCAACCCGATCCGCTCCGTCACGGACCACGCCGCCTCCGCGCTCGAGTCAACCGTCATCGCCGCCCTCGGCCGCACCCGCGACGCCCTCCGCTTCGCCCGCTTCGCCGTCAGGCATGGGAAGAGGTACGGCGACGCGGCGGAGGTGCAGCGGCGGTTCCGGATCTTCTCCGAGAGCCTCGAGCTCGTCCGCTCCACCAACCGGAGGGGCCTCCCCTACCGCCTCGGCATCAACCGTTTCGCGGACATGAGCTGGGAGGAGTTCCAGGCGAGCCGGCTCGGCGCGGCGCAGAACTGCTCGGCGACGCTC…
c717465	c717465	ACGATGCCCTCGCAAGCCGTTTCCGGGTCATTGCCATTGATCAGCTTGGTTGGGGTGGATCAAGCAGACCTGACTTCATCTGTAAAAGTACCGAAGAAACGGATGCTTGGTTCATAGATTCTTTTGAAGAATGGCGCAAAGCAAAGAACCTCAACAATTTTATATTGCTTGGACATTCTTTGGGAGGATATGTTGCTGCTAAGTATGCCTTACAGCACCCTGAGCACGTGCAACACTTGATTTTGGTTGGTCCTG
c747871	c747871	CTCGCGCTCCTGCCCACCCCCGTCGAGACCGTCGAGCCCGCGCCCGAGTTCGTCAAGCGAGTTGTCAAGTTTGCCAGGGAAACAGGAGATCTCCAGACACTCTCAGATGTTGATATGAAGATTATCGCTCTAGCTTACATGTTGGAGGCTGAGGTCCACGGTACCAGCCATCTGCGGGAGCACCCACCTCCATTGCATGTGGTCAGTGTCAGGACATTGCAAGAGGCTCCGCTGCCAGGCTGGGGTTCTAATGTG
c724406	c724406	ATCAATAAGCGCGGTGATGGATGCCCATCTAAGATATTTTAAGCAGGGATTCGAGCTACTGAGCCAAATGGAACCGTTCATTCACCAGGTTCTAACATATGCGCAGCAATCAAAAGAAATGGCTATGAATGAGCAAGATAAACTTGCAAAGAGAATTCAAGAGTTCAGAACTCAAGAAGAAATAGCAAACTTGAGAATGGCTAGTAATGTAAACACATCTACGAGTGGTGAATGGCATACATGTTGTTGGTCTTC
BE445667	BE445667	GTGCTGTGCTGCCCCTCTCTCTCTCCCCCCACTGATCTCCTGTGCTGCCCCCGCTGACCTGCGGCCACCGACGGCGAGTGGAGGCGGACGACGGGTTCCCGCCGCGGGCTCTTCGGCGGCGCCGCGTCAGGGCTCGCGCGGGCTGGTGCTGATTTGAGGGAGATTCGGGGCCGGGGCCGGAGCCGGCGCGGCCTCTGGGGATGGGGTGGCTTTCCTGCTGCAAGCGGTCGAACGGGGCCCAACCCGGCAGGAAGAAGAAGAAGGACACGACATGGCGGATCTTCTCACTCAAGGAGCTTCAGTTGGCGACCAACAATTTCAACTACGATAACAAGCTTGGTGAAGGTGGATTCGGCAGTGTCTACTGGGGCCAGCTCTGGGACGGATCACAGATTGCGG…
BE490226	BE490226	TTGAAAAACTGGTCAACATATTGCCAAATTTCTTGATGCACTGCCAAGTGCCCCATCCCTGGGAAGTGATCCATGGCTCTCTCGACTGCCTTCTGTTAATGAAGCCATTGTTATCCCTACACAGGTTAATTATGTTGGAAAAGCTGGAAACCTATACCAAAGTGGATACCAGCTTAATGGAAGTGCCTATGTCATATCCAAGCACATAAGCAACACATGGTTATGGGACCGCGTTCGAGTTAGTGGTGGCGCATATGGAGGGTTTTGTGATTTTGACACTCATTCAGGGGTCTTTTCCTATTTGTCATACCGTGATCCGAACTTGCTGAAAACACTAGATGTCTATGATGGGACTGCAAAGTTCCTCAGAGAACTAGAGGTAGATGATGATGCTCTCAC…
BE426214	BE426214	AACCTTGCTTCTGGTGGTGCTGCTGGTGCTTCCTCGCTCTTCTTCGTGTACTCCCTGGACTATGCTAGGACAAGGCTGGCCAATGACGCAAAGGCATCCAAGGGTGGAGGTGACAGGCAATTCAATGGCCTGGTTGATGTCTACCGCAAGACTCTCAAGTCAGATGGTATTGCTGGGCTTTACCGTGGATTCAACATCTCTTGTGTTGGAATCATTGTCTACCGTGGTCTGTACTTTGGACTGTATGATTCTCTGAAGCCCGTTCTCCTCACTGGCACTCTCCAGGACAACTTCTTTGCCAGCTTTGCTCTTGGTTGGTTGATCACCAACGGTGCCGGTCTTGCATCTTACCCCATTGACACCGTCCGCAGAAGGATGATGATGACCTCCGGAGAGGCT…
TR88	Loc_os02g03340	AGAGCGAGAGCGGCCGCCCTTTTTTTTTTTTTTTAGCACCAAAACTAATGCGCATTTCTCATTCGGGATAATGTCCACAGGATTGCACTCCAGTTTCCCTAGTTAATACATTGACAGCCCTTCGAATATACACACGCGATCCCCTCCTTGCAGCGATTCAGCTTGTAGAAAAACGATGATGGTACGAGATTAGATATTGTAAGCCATCAAAGGAAGTTCAATTCTGAAAGGCCCAGTATGCAGTCTGGCAGTTCCCTGTCTACAGACTACTACTGCCTTTGATCTGGCAAGGAATTCAAATCCGGCATGCTGACACGGCTGAATTCTGACCCACAGGTCGAACATTTCTTATGGTACTTGCAGAATATTGATAAGCAAACTGAACAAACATATCCCATG…
TR4	CK206721	CCGACGACCCACGCTTCCGGGNTTCAGCTCGCCGTTGCACCACCATGGCCACCAACAACCTCATCATGTTCGTCGTGATGCTGGTGGTTCTACAGAGGGTGCGTTCTGATGATTCTCCGTGTGACTTCCCGGCGATCTTCAACTTCGGCGACTCCTACTCGGACACCGGAGCCTTCCCAGCCCTCTTCCCGGCCGTGCAGCCACCCTACGGCCGGACCTTCTTCGGCATGCCGGCCGGGAGGCAGAGCGACGGCCGCCTCACTATCGATTTCATGGCTCAAAGCCTGGGGCTGCGTTACCTGAATGCGTATCTGGATTCACTGGGAAGCAACTTCACGCAGGGAGCCAATTTCGCGAGCGCCGCTGGAACCATCAGACGAGTGAACGGGAGCTTGTGGA…
TR471	BG910093.0	GAATTCGGCACGAGGGCGGCTGCCGCCGGGACGTCTCCGAGGGGCGCGGCGGAGAGGTGGAGCCCCGGCACCCCCGCCGGCTTCGCGGGCTCCGGGAGCCACTTCACCCCGCCCCTGAGCGCCGGCTTCTGCTCCTACCGCGTCACCCCGCCGGCGAGCGGCGGCGGGTGCTCCCGGCCGCCGAGGGCGCCGCCGGCGCTGGATTCCCCGTACGTGAGGGCGAAGCAGGCGCAGTTAGTTGAAAAAGATCCAAACAAGGCAGTTTCATTGTTCTGGGCAGCTATTAATAGTGGTGAACGAACTGAGAGTGCACTGAAGGATATGGCTACTGTACTGAAACAAGCAAATAGGACTGAAGAAGCCATTGAAGCGATAAGATCCTTCCGCGACCGTTGTCCC…
