# Supplementary material for: Uncovering homeologous relationships between tetraploid Agropyron cristatum and bread wheat genomes using COS markers
Source: Theor Appl Genet. 2019 Jul 16;132(10):2881–98. doi: 10.1007/s00122-019-03394-1 (PMC6763527; doi:10.1007/s00122-019-03394-1)
Supplement: Supplementary file 5 — Supplementary material 5 (XLSX 25 kb) [file 122_2019_3394_MOESM5_ESM.xlsx]

## Sheet: Metadata
Uncovering homoeologous relationships between tetraploid Agropyron cristatum and bread wheat genomes using COS markers Mahmoud Said1,2, Alejandro Copete Parada3, Eszter Gaál4, István Molnár1,4 Adoración Cabrera3, Jaroslav Doležel1, Jan Vrána1* 1Institute of Experimental Botany, Center of the Region Haná for Biotechnological and Agricultural Research, Šlechtitelů 31, CZ-78371 Olomouc, Czech Republ…

## Sheet: Group 1
	1A	594102056						1B	689851870						1D	495453186
	Marker|source EST	Start (bp)	E value	Alignment length (identity %)	Query length (bp)			Marker|source EST	Start (bp)	E value	Alignment length (identity %)	Query length (bp)			Marker|source EST	Start (bp)	E value	Alignment length (identity %)	Query length (bp)
	c732651|c732651	14141640	4e-33	108/119 (90%)	255			c732651|c732651	17790701	2e-59	119/119 (100%)	255			c732651|c732651	12313078	7e-38	110/119 (92%)	255
	c744391|c744391	26960736	e-119	240/247 (97%)	255			c744391|c744391	41087032	e-121	241/247 (97%)	255			c744391|c744391	25730735	e-131	245/247 (99%)	255
	c737237|c737237	64714815	2e-59	145/154 (94%)	255			c737237|c737237	106792349	6e-63	145/151 (96%)	255			c737237|c737237	66186935	1e-76	148/148 (100%)	255
	c740349|c740349	48588350	e-133	252/255 (98%)	255			c740349|c740349	68081240	e-133	252/255 (98%)	255			c740349|c740349	48398719	e-135	252/254 (99%)	255
	c743346|c743346	153584780	4e-64	127/127 (100%)	255			c743346|c743346	213589189	2e-59	125/127 (98%)	255			c743346|c743346	138207552	2e-59	125/127 (98%)	255
	c744533|c744533	342381202	2e-63	129/130 (99%)	255			c744533|c744533	354223088	4e-61	204/235 (86%)	255			c744533|c744533	258587063	2e-75	206/232 (88%)	255
	c737520|c737520	66892280	8e-87	236/255 (92%)	255			c737520|c737520	109728206	e-135	254/255 (99%)	255			c737520|c737520	68445853	6e-94	238/255 (93%)	255
	1J|BE398263	576373641	1e-77	169/174 (97%)	364			1J|BE398263	668131360	6e-73	167/174 (95%)	364			1J|BE398263	479891797	3e-87	173/174 (99%)	364
	TR574|TR574	279740841	e-172	319/322 (99%)	2267			TR574|TR574	311427628	0	496/498 (99%)	2267			TR574|TR574	217644495	0	479/498 (96%)	2267
	c757404|c757404	127075241	2e-47	124/131 (94%)	255			c757404|c757404	177835947	3e-40	115/123 (93%)	255			c757404|c757404	116003020	1e-61	130/131 (99%)	255

## Sheet: Group 2
2A	780798557						2B	801256715						2D	651852609
Marker|source EST	Start (bp)	E value	Alignment length (identity %)	Query length (bp)			Marker|source EST	Start (bp)	E value	Alignment length (identity %)	Query length (bp)			Marker|source EST	Start (bp)	E value	Alignment length (identity %)	Query length (bp)
2R|BG314234	107383863	e-116	215/215 (100%)	599			2R|BG314234	160402589	e-116	215/215 (100%)	599			2R|BG314234	110938900	e-116	215/215 (100%)	599
2N|BE444851	705878686	2e-59	126/128 (98%)	649			2N|BE444851	677807241	3e-64	128/128 (100%)	649			2N|BE444851	565478843	4e-57	122/124 (98%)	649
c744070|c744070	678372082	1e-76	162/169 (95%)	255			c744070|c744070	636481804	1e-64	157/169 (92%)	255			c744070|c744070	535108474	7e-72	160/169 (94%)	255
c746642|c746642	773180988	3e-52	107/107 (100%)	255			c746642|c746642	788658562	3e-52	107/107 (100%)	255			c746642|c746642	647283149	2e-47	105/107 (98%)	255
TR72|LOC_Os01g57770	69202904	0	463/484 (95%)	805			TR72|LOC_Os01g57770	105688194	0	481/486 (98%)	805			TR72|LOC_Os01g57770	65639210	0	451/490 (92%)	805
TR636|TR636	414989866	1e-105	396/462 (85%)	1635			TR636|TR636	385567629	4e-96	392/462 (84%)	1635			TR636|TR636	317947137	1e-110	398/462 (86%)	1635

## Sheet: Group 3
3A	750843639						3B	830829764						3D	615552423
Marker|source EST	Start (bp)	E value	Alignment length (identity %)	Query length (bp)			Marker|source EST	Start (bp)	E value	Alignment length (identity %)	Query length (bp)			Marker|source EST	Start (bp)	E value	Alignment length (identity %)	Query length (bp)
TR390|LOC_Os07g16960.1	583706699	0	511/555 (92%)	1416			TR390|LOC_Os07g16960.1	580037594	0	528/571 (92%)	1416			TR390|LOC_Os07g16960.1	442503327	0	525/571 (91%)	1416
c755442|c755442	45598297	4e-98	193/196 (98%)	255			c755442|c755442	55735939	e-105	196/196 (100%)	255			c755442|c755442	33184185	e-103	195/196 (99%)	255
TR63|LOC_Os01g48420	497648712	0	516/516 (100%)	1066			TR63|LOC_Os01g48420	488531907	0	504/516 (97%)	1066			TR63|LOC_Os01g48420	374928102	0	501/516 (97%)	1066
c803223|c803223	743874096	2e-90	186/191 (97%)	255			c803223|c803223	821695182	e-100	190/191 (99%)	255			c803223|c803223	610074330	5e-88	185/191 (96%)	255
TR60|LOC_Os01g63270	615702454	4e-91	243/266 (91%)	2526			TR60|LOC_Os01g63270	628117808	2e-74	236/266 (88%)	2526			TR60|LOC_Os01g63270	472946558	8e-77	237/266 (89%)	2526
TR73**|LOC_Os01g05080	36304778	2e-31	91/97 (93%)	597			TR73*|LOC_Os01g05080	43939572	7e-34	92/97 (94%)	597			TR73*|LOC_Os01g05080	26305787	2e-31	91/97 (93%)	597
c767527|c767527	438602662	e-118	236/241 (97%)	255			c767527|c767527	423812076	e-107	225/232 (96%)	255			c767527|c767527	326700889	e-131	240/240 (100%)	255
TR85**|LOC_Os01g03100	13518528	2e-16	81/92 (88%)	810			TR85*|LOC_Os01g03100	8132772	2e-16	81/92 (88%)	810			TR85*|LOC_Os01g03100	6729401	2e-19	74/81 (91%)	810
TR4|CK206721	13410325	0	535/550 (97%)	1035			TR4|CK206721	7380403	2e-47	210/244 (86%)	1035			TR4|CK206721	6971415	0	502/542 (92%)	1035

## Sheet: Group 4
4A	744588157						4B	673617499						4D	509857067
Marker|source EST	Start (bp)	E value	Alignment length (identity %)	Query length (bp)			Marker|source EST	Start (bp)	E value	Alignment length (identity %)	Query length (bp)			Marker|source EST	Start (bp)	E value	Alignment length (identity %)	Query length (bp)
BE404977|BE404977	458857941	9e-59	118/118 (100%)	255			BE404977|BE404977	28197350	2e-56	117/118 (99%)	255			BE404977|BE404977	16360466	9e-59	118/118 (100%)	255
c737898|c737898	78764465	e-135	252/254 (99%)	255			c737898|c737898	488890632	e-111	242/254 (95%)	255			c737898|c737898	396935389	e-109	243/255 (95%)	255
c738073|c738073	565432997	e-127	245/249 (98%)	255			c738073|c738073	53858305	2e-90	219/235 (93%)	255			c738073|c738073	36840864	e-120	242/249 (97%)	255
c739175|c739175	495113967	8e-50	109/111 (98%)	255			c739175|c739175	117777003	1e-48	101/101 (100%)	255			c739175|c739175	83143144	1e-54	111/111 (100%)	255
c740051|c740051	358843790	e-104	197/198 (99%)	255			c740051|c740051	249052971	e-104	197/198 (99%)	255			c740051|c740051	235514576	e-106	198/198 (100%)	255
c740946|c740946	598059074	8e-47	101/102 (99%)	255			c740946|c740946	9676373	3e-49	102/102 (100%)	255			c740946|c740946	5550161	8e-47	101/102 (99%)	255
c750766|c750766**	172015800	2e-35	85/87 (97%)	255			c750766|c750766*	381692880	7e-41	88/88 (100%)	255			c750766|c750766*	305379024	2e-35	85/87 (97%)	255
c756425|c756425**	162427168	2e-29	76/77 (98%)	255			c756425|c756425*	391537710	3e-31	72/72 (100%)	255			c756425|c756425*	314063471	2e-29	76/77 (98%)	255
c757404|c757404	109936881	2e-44	117/125 (93%)	255			c757404|c757404	438334648	6e-63	125/125 (100%)	255			c757404|c757404	354821611	4e-58	123/125 (98%)	255
c760004|c760004	559044545	e-134	244/244 (100%)	255			c760004|c760004	59594531	8e-81	228/251 (90%)	255			c760004|c760004	40656795	2e-81	221/244 (90%)	255
c763059|c763059	211000830	e-104	234/246 (95%)	255			c763059|c763059	273689191	e-134	245/245 (100%)	255			c763059|c763059	291735896	e-104	225/235 (95%)	255
c769630|c769630	105247723	5e-51	114/117 (97%)	255			c769630|c769630	444109437	4e-58	117/117 (100%)	255			c769630|c769630	359634121	2e-53	115/117 (98%)	255
c797119|c797119	216008726	2e-50	104/104 (100%)	255			c797119|c797119	361971547	1e-24	73/77 (94%)	255			c797119|c797119	294090438	4e-27	77/81 (95%)	255
c765452|c765452	122736105	2e-84	161/161 (100%)	255			c765452|c765452	424862093	7e-72	156/161 (96%)	255			c765452|c765452	343061378	3e-77	158/161 (98%)	255
c771467|c771467	513288259	e-125	242/245 (98%)	255			c771467|c771467	106859777	e-120	240/245 (97%)	255			c771467|c771467	74374552	e-127	246/249 (98%)	255
TR118|loc_os03g11360	46277563	3e-36	96/101 (95%)	672			TR118|loc_os03g11360	515057395	3e-36	96/101 (95%)	672			TR118*|loc_os03g11360	418574380	8e-37	88/90 (97%)	672
TR647|LOC_Os11g07930.1	519676414	5e-42	199/235 (84%)	990			TR647|LOC_Os11g07930.1	101304572	8e-47	201/235 (85%)	990			TR647|LOC_Os11g07930.1	68809243	5e-42	199/235 (84%)	990
c771529|c771529	95174881	2e-81	182/191 (95%)	255			c771529|c771529	454707331	3e-80	181/190 (95%)	255			c771529|c771529	369334163	1e-98	185/185 (100%)	255
TR133|loc_os03g51830	567689889	2e-46	197/230 (85%)	717			TR133|loc_os03g51830	49737885	2e-53	200/230 (86%)	717			TR133|loc_os03g51830	34662484	4e-51	199/230 (86%)	717

## Sheet: Group 5
5A	709773743						5B	713149757						5D	566080677
Marker|source EST	Start (bp)	E value	Alignment length (identity %)	Query length (bp)			Marker|source EST	Start (bp)	E value	Alignment length (identity %)	Query length (bp)			Marker|source EST	Start (bp)	E value	Alignment length (identity %)	Query length (bp)
TR390|LOC_Os07g16960.1	270179241	0	523/572 (91%)	1416			TR390|LOC_Os07g16960.1	222368866	0	521/572 (91%)	1416			TR390|LOC_Os07g16960.1	209310953	0	524/572 (91%)	1416
c728036|c728036	86660868	e-136	248/248 (100%)	255			c728036|c728036	98662063	e-134	247/248 (99%)	255			c728036|c728036	93063362	e-134	247/248 (99%)	255
c739859|c739859	132963874	2e-72	141/141 (100%)	255			c739859|c739859	134534804	2e-59	136/141 (96%)	255			c739859|c739859	121290953	6e-57	135/141 (95%)	255
c746156|c746156**	86667311	2e-25	71/74 (95%)	255			c746156|c746156*	98668608	e-100	202/209 (96%)	255			c746156|c746156*	93070380	2e-44	182/213 (85%)	255
c762599|c762599	19272535	2e-59	119/119 (100%)	255			c762599|c762599	21185129	2e-59	119/119 (100%)	255			c762599|c762599	28670812	2e-59	119/119 (100%)	255
c796275|c796275	74750924	2e-75	161/166 (96%)	255			c796275|c796275	88176513	3e-80	163/166 (98%)	255			c796275|c796275	78323005	4e-70	158/165 (95%)	255
c745899|c745899	650270506	8e-81	170/175 (97%)	255			c745899|c745899	658451725	2e-90	174/175 (99%)	255			c745899|c745899	522139170	2e-90	174/175 (99%)	255
c748166|c748166	586140939	6e-60	138/144 (95%)	255			c748166|c748166	572943101	2e-26	70/72 (97%)	255			c748166|c748166	465710518	3e-74	144/144 (100%)	255
c750235|c750235	572816749	6e-57	118/119 (99%)	255			c750235|c750235	554208773	2e-59	119/119 (100%)	255			c750235|c750235	453777245	2e-59	119/119 (100%)	255
c756721|c756721	547346038	7e-72	143/144 (99%)	255			c756721|c756721	523195579	3e-43	131/144 (90%)	255			c756721|c756721	432529106	2e-60	133/137 (97%)	255
c759134|c759134**	608968671	2e-26	64/64 (100%)	255			-							c759134|c759134*	488225816	2e-26	64/64 (100%)	255
c762245|c762245	575709137	e-117	231/236 (97%)	255			c762245|c762245	560444504	e-121	238/243 (97%)	255			c762245|c762245	458097911	e-135	247/247 (100%)	255
TR764|TR764**	466027716	3e-22	67/70 (95%)	1356			TR764|TR764*	430741570	9e-23	68/71 (95%)	1356			TR764|TR764*	364745816	9e-23	68/71 (95%)	1356
TR128|loc_os03g44660	570505617	e-113	211/211 (100%)	1116			TR128|loc_os03g44660	551505947	e-101	206/211 (97%)	1116			TR128|loc_os03g44660	451681243	e-109	209/211 (99%)	1116
c749645|c749645	619679235	5e-42	103/106 (97%)	255			c749645|c749645	612670392	7e-38	104/109 (95%)	255			c749645|c749645*	495615345	1e-39	92/94 (97%)	255
TR759|TR759	397515227	9e-43	123/133 (92%)	2637			TR759|TR759	341530282	3e-42	241/290 (83%)	2637			TR759|TR759	299940216	4e-45	136/149 (91%)	2637
TR766|LOC_Os09g27030.2	423252092	2e-50	228/269 (84%)	1089			TR766|LOC_Os09g27030.2	377543028	1e-52	229/269 (85%)	1089			TR766|LOC_Os09g27030.2	325093160	1e-52	217/253 (85%)	1089
c717465|c717465	546556570	4e-58	120/121 (99%)	255			c717465|c717465	520903988	6e-54	116/118 (98%)	255			c717465|c717465	431230904	2e-60	121/121 (100%)	255
TR471|BG910093.0	559809731	e-117	216/216 (100%)	696			TR471|BG910093.0	540255112	3e-98	213/221 (96%)	696			TR471|BG910093.0	443636699	e-109	213/216 (98%)	696

## Sheet: Group 6
6A	618079260						6B	720988478						6D	473592718
Marker|source EST	Start (bp)	E value	Alignment length (identity %)	Query length (bp)			Marker|source EST	Start (bp)	E value	Alignment length (identity %)	Query length (bp)			Marker|source EST	Start (bp)	E value	Alignment length (identity %)	Query length (bp)
TR636|TR636	71537193	e-112	419/489 (85%)	1635			TR636|TR636	127604664	4e-96	392/462 (84%)	1635			TR636|TR636	56909276	e-112	419/489 (85%)	1635
c747871|c747871	18707002	2e-69	181/196 (92%)	255			c747871|c747871	32329624	2e-81	186/196 (94%)	255			c747871|c747871	18013781	e-105	196/196 (100%)	255
c724406|c724406	411096797	5e-85	169/170 (99%)	255			c724406|c724406	469778971	4e-73	164/170 (96%)	255			c724406|c724406	304101811	1e-70	163/170 (95%)	255
BE445667|BE445667	205108470	3e-66	154/161 (95%)	470			BE445667|BE445667	255264322	e-124	236/237 (99%)	470			BE445667|BE445667	143396919	8e-70	200/219 (91%)	470
BE490226|BE490226	550077241	9e-98	184/184 (100%)	559			BE490226|BE490226	604213931	2e-95	183/184 (99%)	559			BE490226|BE490226	403321420	3e-88	180/184 (97%)	559
BE426214|BE426214	512339321	e-159	287/287 (100%)	569			BE426214|BE426214	556487423	e-139	278/286 (97%)	569			BE426214|BE426214	371295923	e-147	282/287 (98%)	569
TR88|loc_os02g03340	52398149	e-153	290/294 (98%)	1028			TR88|loc_os02g03340*	95327029	3e-34	93/98 (94%)	1028			TR88|loc_os02g03340*	41928088	2e-41	96/98 (97%)	1028
